# Supplementary material for: Why Do Some Rainbow Trout Genotypes Grow Better With a Complete Plant-Based Diet? Transcriptomic and Physiological Analyses on Three Isogenic Lines
Source: Front Physiol. 2021 Sep 1;12:732321. doi: 10.3389/fphys.2021.732321 (PMC8440921; doi:10.3389/fphys.2021.732321)
Supplement: Supplementary file 1 [file Table_1.XLSX]

## Sheet: Feuille1
Gene	Gene	Primer	Annealing T°	Efficiency
Reference gene
18S	18S ribosomal RNA	CGGAGGTTCGAAGACGATCA	56	1.99
		TCGCTAGTTGGCATCGTTTAT
eef1a	ef1α	TCCTCTTGGTCGTTTCGCTG	59	1.99
		ACCCGAGGGACATCCTGTG
Lipid metabolism
ptges2	Prostaglandin E synthase 2	AACAGGTGGTGCAGGATTCC	60	2
		TTCAGGCCACCAACAGAAGG
fasn	Fatty acid synthase	TGATCTGAAGGCCCGTGTCA		1.98
		GGGTGACGTTGCCGTGGTAT
elovl2	Elongation of long chain fatty acids protein 2	TGTGGTTTCCCCGTTGGATGCC	59	2.03
		ACAGAGTGGCCATTTGGGCG
elovl5	Elongation of long chain fatty acids protein 5	GAACAGCTTCATCCATGTCC	59	2.02
		TGACTGCACATATCGTCTGG
elovl6	Elongation of long chain fatty acids protein 6	TCCACCCAGCCATCTATCCA	60	1.97
		GTAGACGCGTTTGGGAGGAA
fads6	Delta 6 Desaturase	AGGGTGCCTCTGCTAACTGG	60
		TGGTGTTGGTGATGGTAGGG
fads9	Delta 9 Desaturase	GCCGTCCGAGGGTTCTTCTT	60	1.97
		CTCTCCCCACAGGCACCAAG
hoad	3-hydroxyacylA dehydrogenase	GGACAAAGTGGCACCAGCAC	59	2
		GGGACGGGGTTGAAGAAGTG
Cholesterol
hmgcr	3-hydroxy-3methylglutaryl-CoA reductase	GAACGGTGAATGTGCTGTGT	60	1.86
		GACCATTTGGGAGCTTGTGT
lxr	Liver receptor X	TGCAGCAGCCGTATGTGGA	60	1.98
		GCGGCGGGAGCTTCTTGTC
fdps	Farnesyl PP synthase	AGAGGAACACAACAACGCCA	60	1.97
		CCTTTGTTCCGGGGTCATGA
lss	Lanosterol synthase	GCACCTCCTTACACACACCA	60	1.96
		AGGATTGGAGTACTGCCGGA
mvd	Diphosphomevalonate decarboxylase	GGCAACCGGAAGACCCTTTA	60	2
		ACAGGGAAACAAAGGTGGCA
ebp	3-beta-hydroxysteroid-Delta(8),Delta(7)-isomerase	TGGTTTGCTGTCTGTGGGTT	60	1.94
		CCCAGAACCAGGCTGTTACT
tm7sf2	Delta(14)-sterol reductase	ACAGCCTCCTCATTCCACAG	60	1.9
		AACCCGCAGATTGGAAGCTT
Amino acid
csad	Cysteine sulfinic acid decarboxylase	CCATCGCTGACATCTGTGACA	60	1.98
		GGCTCTCTCAACTCCTCTCATG
fah	Fumarylacetoacetase	ATGCCATGACGATGCCTTCA	60	1.94
		AGGTCTCCAGGTCTGACGTT
sardh	Sarcosine dehydrogenase, mitochondrial	TATGATGCTGGGAGGAGGCT	60	1.98
		CTGCTCCGTCAGAACCTTGT
Carbohydrates metabolism
g6pcb2.a	Glucose-6-phosphatase 1 b2.a	ATCGGACAATACACACAGAACT	60	1.84
		CAACTGATCTATAGCTGCTGCCT
pck1	Phosphoenolpyruvate carboxykinase 1	ACAGGGTGAGGCAGATGTAGG	60	1.93
		CTAGTCTGTGGAGGTCTAAGGGC
Immunity
C3-3	Complement C3-3	AGTGGTGACAGATTCGAGTACG	60	1.9
		CTAGTTTACACATCCTTCGTTTTC
cfb-2	Complement factor B-2	AAGGTAGATGGCATAACATCAGAT	60	1.91
		GGATTGTGCGATAATCATCATAGT
lcII	Lysosyme CII	TGGATGGCTACGCTGGAAAC	60	1.79
		GCGGCTGTTGATCTGGAAGA
