# Supplementary material for: Why Do Some Rainbow Trout Genotypes Grow Better With a Complete Plant-Based Diet? Transcriptomic and Physiological Analyses on Three Isogenic Lines
Source: Front Physiol. 2021 Sep 1;12:732321. doi: 10.3389/fphys.2021.732321 (PMC8440921; doi:10.3389/fphys.2021.732321)
Supplement: Supplementary file 2 [file Table_2.XLSX]

## Sheet: Tot
Term		P-value	Benjamini
Molecular markers linked to feed intake reduction
R23h versus AB1h (237 probes)
R23h versus A22h (231 probes)
AB1h versus A22h (147 probes)
Molecular markers linked to plant-based diet only
R23h versus AB1h (575 probes)
R23h versus A22h (1770 probes)
Amine metabolic process
GO:0043603	Cellular amide metabolic process	8.92e-09	1.6e-06
GO:0009063	Cellular amino acid catabolic process	0.000193	0.00892
GO:0009069	Serine family amino acid metabolic process	0.000457	0.0187
GO:0009310	Amine catabolic process	0.000878	0.0327
Carbohydrates metabolism
GO:0019320	Hexose catabolic process	6.07e-10	1.81e-07
GO:0006007	Glucose catabolic process	6.07e-10	1.81e-07
GO:0046365	Monosaccharide catabolic process	7.59e-10	1.86e-07
GO:0046164	Alcohol catabolic process	7.56e-10	2.03e-07
GO:0006096	Glycolysis	1e-09	2.25e-07
GO:0016052	Carbohydrate catabolic process	1.5e-07	2.12e-05
GO:0004365	Glyceraldehyde-3-phosphate dehydrogenase (phosphorylating) activity	2.46e-07	2.45e-05
GO:0008943	Glyceraldehyde-3-phosphate dehydrogenase activity	2.46e-07	2.45e-05
GO:0006006	Glucose metabolic process	1.1e-06	0.000101
GO:0005996	Monosaccharide metabolic process	1.89e-06	0.000164
GO:0019318	Hexose metabolic process	6.86e-06	0.000527
GO:0006098	Pentose-phosphate shunt	2.72e-05	0.00159
GO:0006094	Gluconeogenesis	0.000519	0.0209
GO:0046364	Monosaccharide biosynthetic process	0.0012	0.0415
GO:0019319	Hexose biosynthetic process	0.00159	0.0527
Glutathione transferase activity
GO:0004364	Glutathione transferase activity	0.00206	0.0502
Immunity
GO:0002526	Acute inflammatory response	3.74e-07	4.19e-05
GO:0006956	Complement activation	3.72e-07	4.35e-05
GO:0002541	Activation of plasma proteins involved in acute inflammatory response	4.68e-07	4.84e-05
GO:0006959	Humoral immune response	8.38e-06	0.000593
GO:0002252	Immune effector process	1.29e-05	0.000846
GO:0006954	Inflammatory response	3.66e-05	0.00209
GO:0050778	Positive regulation of immune response	4.72e-05	0.00264
GO:0002253	Activation of immune response	7.2e-05	0.00372
GO:0048584	Positive regulation of response to stimulus	0.000439	0.0183
GO:0045087	Innate immune response	0.000563	0.0223
GO:0006957	Complement activation, alternative pathway	0.000712	0.0278
GO:0002449	Lymphocyte mediated immunity	0.000898	0.033
GO:0051605	Protein maturation by peptide bond cleavage	0.000952	0.0345
GO:0002684	Positive regulation of immune system process	0.00129	0.0434
GO:0016064	Immunoglobulin mediated immune response	0.00194	0.0617
GO:0019724	B cell mediated immunity	0.00194	0.0617
GO:0006952	Defense response	0.00214	0.067
GO:0002443	Leukocyte mediated immunity	0.00292	0.0872
Lipid and sterol metabolism
GO:0006631	Fatty acid metabolic process	4.49e-07	4.83e-05
GO:0006633	Fatty acid biosynthetic process	0.00124	0.0425
Lipid particle
GO:0005811	Lipid particle	0.00118	0.0244
Metabolisme and energy
GO:0005739	Mitochondrion	4.59e-28	2.21e-25
GO:0044429	Mitochondrial part	1.74e-27	4.19e-25
GO:0006091	Generation of precursor metabolites and energy	6.24e-26	1.68e-22
GO:0005743	Mitochondrial inner membrane	2.98e-23	4.77e-21
GO:0055114	Oxidation reduction	1.18e-23	1.59e-20
GO:0005740	Mitochondrial envelope	1.85e-22	2.23e-20
GO:0019866	Organelle inner membrane	1.77e-21	1.7e-19
GO:0031966	Mitochondrial membrane	2.36e-21	1.89e-19
GO:0070469	Respiratory chain	2.06e-17	1.42e-15
GO:0031967	Organelle envelope	2.11e-16	1.33e-14
GO:0045333	Cellular respiration	3.08e-17	2.76e-14
GO:0031975	Envelope	5.35e-16	2.96e-14
GO:0031980	Mitochondrial lumen	1.71e-12	8.21e-11
GO:0005759	Mitochondrial matrix	1.71e-12	8.21e-11
GO:0022900	Electron transport chain	3.06e-13	2.05e-10
GO:0022904	Respiratory electron transport chain	4.96e-12	2.22e-09
GO:0015980	Energy derivation by oxidation of organic compounds	4.58e-12	2.46e-09
GO:0006119	Oxidative phosphorylation	4.64e-11	1.78e-08
GO:0051186	Cofactor metabolic process	7.63e-11	2.56e-08
GO:0015078	Hydrogen ion transmembrane transporter activity	2.69e-10	1.34e-07
GO:0048037	Cofactor binding	2.18e-10	2.17e-07
GO:0045259	Proton-transporting atp synthase complex	5.52e-09	2.41e-07
GO:0009060	Aerobic respiration	1.35e-09	2.8e-07
GO:0031090	Organelle membrane	7.72e-09	3.09e-07
GO:0006732	Coenzyme metabolic process	1.87e-09	3.6e-07
GO:0015077	Monovalent inorganic cation transmembrane transporter activity	3.77e-09	1.25e-06
GO:0004807	Triose-phosphate isomerase activity	1.05e-08	2.1e-06
GO:0044275	Cellular carbohydrate catabolic process	1.59e-08	2.67e-06
GO:0008137	Nadh dehydrogenase (ubiquinone) activity	7.22e-08	1.2e-05
GO:0009109	Coenzyme catabolic process	9.61e-08	1.52e-05
GO:0050136	Nadh dehydrogenase (quinone) activity	1.09e-07	1.55e-05
GO:0016469	Proton-transporting two-sector atpase complex	5.01e-07	1.85e-05
GO:0022890	Inorganic cation transmembrane transporter activity	1.5e-07	1.87e-05
GO:0015986	Atp synthesis coupled proton transport	1.43e-07	2.13e-05
GO:0015985	Energy coupled proton transport, down electrochemical gradient	1.43e-07	2.13e-05
GO:0003954	Nadh dehydrogenase activity	2.36e-07	2.61e-05
GO:0051187	Cofactor catabolic process	2.75e-07	3.36e-05
GO:0044271	Nitrogen compound biosynthetic process	2.73e-07	3.49e-05
GO:0034220	Ion transmembrane transport	2.64e-07	3.54e-05
GO:0042773	Atp synthesis coupled electron transport	4.74e-07	4.71e-05
GO:0006818	Hydrogen transport	5.45e-07	5.23e-05
GO:0016655	Oxidoreductase activity, acting on nadh or nadph, quinone or similar compound as acceptor	9.51e-07	8.61e-05
GO:0015992	Proton transport	1.66e-06	0.000149
GO:0016620	Oxidoreductase activity, acting on the aldehyde or oxo group of donors, nad or nadp as acceptor	2.58e-06	0.000215
GO:0006099	Tricarboxylic acid cycle	4.92e-06	0.000414
GO:0046356	Acetyl-coa catabolic process	4.92e-06	0.000414
GO:0006769	Nicotinamide metabolic process	6.06e-06	0.000479
GO:0046496	Nicotinamide nucleotide metabolic process	6.06e-06	0.000479
GO:0000036	Acyl carrier activity	6.57e-06	0.000503
GO:0009820	Alkaloid metabolic process	6.98e-06	0.000521
GO:0005507	Copper ion binding	9.34e-06	0.000664
GO:0016651	Oxidoreductase activity, acting on nadh or nadph	1.11e-05	0.000734
GO:0042579	Microbody	2.46e-05	0.000844
GO:0005777	Peroxisome	2.46e-05	0.000844
GO:0031406	Carboxylic acid binding	1.48e-05	0.000922
GO:0045261	Proton-transporting atp synthase complex, catalytic core f(1)	3.01e-05	0.000966
GO:0006084	Acetyl-coa metabolic process	1.57e-05	0.001
GO:0030964	Nadh dehydrogenase complex	4.07e-05	0.00122
GO:0045271	Respiratory chain complex i	4.07e-05	0.00122
GO:0005747	Mitochondrial respiratory chain complex i	4.07e-05	0.00122
GO:0043648	Dicarboxylic acid metabolic process	2.72e-05	0.00162
GO:0033293	Monocarboxylic acid binding	2.93e-05	0.00171
GO:0015002	Heme-copper terminal oxidase activity	3.37e-05	0.00186
GO:0016675	Oxidoreductase activity, acting on heme group of donors	3.37e-05	0.00186
GO:0016676	Oxidoreductase activity, acting on heme group of donors, oxygen as acceptor	3.37e-05	0.00186
GO:0004129	Cytochrome-c oxidase activity	3.37e-05	0.00186
GO:0050662	Coenzyme binding	4.67e-05	0.00245
GO:0016054	Organic acid catabolic process	5.55e-05	0.00304
GO:0046395	Carboxylic acid catabolic process	5.55e-05	0.00304
GO:0006739	Nadp metabolic process	6.72e-05	0.00354
GO:0030062	Mitochondrial tricarboxylic acid cycle enzyme complex	0.000155	0.00437
GO:0016885	Ligase activity, forming carbon-carbon bonds	0.000129	0.00584
GO:0046933	Hydrogen ion transporting atp synthase activity, rotational mechanism	0.000127	0.00601
GO:0016877	Ligase activity, forming carbon-sulfur bonds	0.000127	0.00601
GO:0046034	Atp metabolic process	0.000129	0.00638
GO:0045263	Proton-transporting atp synthase complex, coupling factor f(o)	0.000246	0.00656
GO:0009055	Electron carrier activity	0.000159	0.00686
GO:0006754	Atp biosynthetic process	0.000165	0.00791
GO:0004776	Succinate-coa ligase (gdp-forming) activity	0.000228	0.00904
GO:0051287	Nad or nadh binding	0.000227	0.00937
GO:0033178	Proton-transporting two-sector atpase complex, catalytic domain	0.000446	0.0112
GO:0045239	Tricarboxylic acid cycle enzyme complex	0.000471	0.0113
GO:0004601	Peroxidase activity	0.000404	0.0143
GO:0016684	Oxidoreductase activity, acting on peroxide as acceptor	0.000404	0.0143
GO:0019748	Secondary metabolic process	0.000327	0.0143
GO:0030170	Pyridoxal phosphate binding	0.000397	0.0146
GO:0006733	Oxidoreduction coenzyme metabolic process	0.000338	0.0146
GO:0016861	Intramolecular oxidoreductase activity, interconverting aldoses and ketoses	0.00043	0.0147
GO:0046961	Proton-transporting atpase activity, rotational mechanism	0.00046	0.0152
GO:0016053	Organic acid biosynthetic process	0.000375	0.0159
GO:0046394	Carboxylic acid biosynthetic process	0.000375	0.0159
GO:0033177	Proton-transporting two-sector atpase complex, proton-transporting domain	0.000822	0.0187
GO:0003857	3-hydroxyacyl-coa dehydrogenase activity	0.000654	0.0208
GO:0005506	Iron ion binding	0.000679	0.0209
GO:0044455	Mitochondrial membrane part	0.00102	0.0221
GO:0004313	[acyl-carrier-protein] s-acetyltransferase activity	0.000799	0.0238
GO:0004319	Enoyl-[acyl-carrier-protein] reductase (nadph, b-specific) activity	0.000799	0.0238
GO:0019171	3-hydroxyacyl-[acyl-carrier-protein] dehydratase activity	0.000799	0.0238
GO:0016631	Enoyl-[acyl-carrier-protein] reductase activity	0.000799	0.0238
GO:0004317	3-hydroxypalmitoyl-[acyl-carrier-protein] dehydratase activity	0.000799	0.0238
GO:0031177	Phosphopantetheine binding	0.000873	0.0246
GO:0016209	Antioxidant activity	0.000861	0.0249
GO:0046653	Tetrahydrofolate metabolic process	0.000809	0.031
GO:0005746	Mitochondrial respiratory chain	0.00161	0.0319
GO:0042775	Mitochondrial atp synthesis coupled electron transport	0.000976	0.0348
GO:0030060	L-malate dehydrogenase activity	0.0014	0.037
GO:0016769	Transferase activity, transferring nitrogenous groups	0.00137	0.0373
GO:0042168	Heme metabolic process	0.00109	0.0384
GO:0004314	[acyl-carrier-protein] s-malonyltransferase activity	0.00155	0.0397
GO:0016419	S-malonyltransferase activity	0.00155	0.0397
GO:0016420	Malonyltransferase activity	0.00155	0.0397
GO:0004316	3-oxoacyl-[acyl-carrier-protein] reductase activity	0.00155	0.0397
GO:0016774	Phosphotransferase activity, carboxyl group as acceptor	0.00195	0.0486
GO:0006108	Malate metabolic process	0.00172	0.0556
GO:0008453	Alanine-glyoxylate transaminase activity	0.00262	0.0602
GO:0016297	Acyl-[acyl-carrier-protein] hydrolase activity	0.00262	0.0602
GO:0004320	Oleoyl-[acyl-carrier-protein] hydrolase activity	0.00262	0.0602
GO:0016615	Malate dehydrogenase activity	0.00286	0.0641
GO:0004774	Succinate-coa ligase activity	0.00347	0.0757
GO:0006800	Oxygen and reactive oxygen species metabolic process	0.00258	0.0793
GO:0006544	Glycine metabolic process	0.00265	0.0804
GO:0004315	3-oxoacyl-[acyl-carrier-protein] synthase activity	0.00405	0.0859
GO:0016418	S-acetyltransferase activity	0.00405	0.0859
GO:0004372	Glycine hydroxymethyltransferase activity	0.00419	0.087
GO:0006801	Superoxide metabolic process	0.0031	0.0914
GO:0019867	Outer membrane	0.0051	0.0937
Nucleotide metabolism
GO:0009144	Purine nucleoside triphosphate metabolic process	5.25e-06	0.000428
GO:0009141	Nucleoside triphosphate metabolic process	7.91e-06	0.000575
GO:0009205	Purine ribonucleoside triphosphate metabolic process	8.82e-06	0.000608
GO:0009199	Ribonucleoside triphosphate metabolic process	8.82e-06	0.000608
GO:0009145	Purine nucleoside triphosphate biosynthetic process	9.35e-06	0.000628
GO:0009142	Nucleoside triphosphate biosynthetic process	9.35e-06	0.000628
GO:0019362	Pyridine nucleotide metabolic process	1.78e-05	0.00111
GO:0009201	Ribonucleoside triphosphate biosynthetic process	2.1e-05	0.00128
GO:0009206	Purine ribonucleoside triphosphate biosynthetic process	2.1e-05	0.00128
GO:0009150	Purine ribonucleotide metabolic process	6.13e-05	0.00329
GO:0009152	Purine ribonucleotide biosynthetic process	8.47e-05	0.00429
GO:0009259	Ribonucleotide metabolic process	0.000157	0.00762
GO:0009165	Nucleotide biosynthetic process	0.000183	0.00859
GO:0009260	Ribonucleotide biosynthetic process	0.000203	0.00918
GO:0034654	Nucleobase, nucleoside, nucleotide and nucleic acid biosynthetic process	0.00031	0.0138
GO:0034404	Nucleobase, nucleoside and nucleotide biosynthetic process	0.00031	0.0138
GO:0006164	Purine nucleotide biosynthetic process	0.00087	0.0329
GO:0006163	Purine nucleotide metabolic process	0.00164	0.0537
Nucleotide kinase activity
GO:0004797	Thymidine kinase activity	0.00033	0.0126
GO:0019205	Nucleobase, nucleoside, nucleotide kinase activity	0.00242	0.0571
GO:0019136	Deoxynucleoside kinase activity	0.00405	0.0859
Other
GO:0019842	Vitamin binding	6.18e-09	1.54e-06
GO:0009374	Biotin binding	5.88e-05	0.00293
GO:0070279	Vitamin b6 binding	0.000397	0.0146
AB1h versus A22h (2937 probes)
Amine metabolic process
GO:0043603	Cellular amide metabolic process	7.16e-08	4.52e-06
GO:0009063	Cellular amino acid catabolic process	0.00263	0.0661
Carbohydrates metabolism
GO:0019320	Hexose catabolic process	1.6e-21	5.95e-19
GO:0006007	Glucose catabolic process	1.6e-21	5.95e-19
GO:0046365	Monosaccharide catabolic process	2.61e-21	8.74e-19
GO:0044275	Cellular carbohydrate catabolic process	4.16e-21	1.27e-18
GO:0006096	Glycolysis	6.5e-20	1.45e-17
GO:0016052	Carbohydrate catabolic process	1.08e-17	1.25e-15
GO:0008943	Glyceraldehyde-3-phosphate dehydrogenase activity	1.08e-16	2.28e-14
GO:0004365	Glyceraldehyde-3-phosphate dehydrogenase (phosphorylating) activity	1.08e-16	2.28e-14
GO:0006006	Glucose metabolic process	4.68e-15	4.22e-13
GO:0019318	Hexose metabolic process	6.36e-14	5.32e-12
GO:0005996	Monosaccharide metabolic process	7.16e-13	5.84e-11
GO:0006098	Pentose-phosphate shunt	1.19e-06	5.83e-05
GO:0006094	Gluconeogenesis	4.96e-05	0.00193
GO:0046364	Monosaccharide biosynthetic process	0.000105	0.00377
GO:0019682	Glyceraldehyde-3-phosphate metabolic process	0.000122	0.00429
GO:0019319	Hexose biosynthetic process	0.000268	0.00834
GO:0034637	Cellular carbohydrate biosynthetic process	0.000492	0.0143
Glutathione transferase activity
GO:0004364	Glutathione transferase activity	9.61e-07	3.58e-05
GO:0016765	Transferase activity, transferring alkyl or aryl (other than methyl) groups	1.09e-05	0.000335
Immunity
GO:0002526	Acute inflammatory response	6.19e-05	0.00235
GO:0002541	Activation of plasma proteins involved in acute inflammatory response	0.000413	0.0123
GO:0006956	Complement activation	0.0013	0.0346
GO:0042288	Mhc class i protein binding	0.00436	0.0682
GO:0002252	Immune effector process	0.00421	0.0987
Lipid and sterol metabolism
GO:0006695	Cholesterol biosynthetic process	7.56e-08	4.68e-06
GO:0006631	Fatty acid metabolic process	4.31e-07	2.36e-05
GO:0016126	Sterol biosynthetic process	4.61e-07	2.45e-05
GO:0006694	Steroid biosynthetic process	1.86e-05	0.000757
GO:0008203	Cholesterol metabolic process	0.000221	0.00717
GO:0008610	Lipid biosynthetic process	0.000249	0.00791
GO:0016125	Sterol metabolic process	0.000354	0.0106
Metabolism and energy
GO:0005739	Mitochondrion	9.04e-81	4.95e-78
GO:0006091	Generation of precursor metabolites and energy	7.74e-68	2.59e-64
GO:0044429	Mitochondrial part	2.91e-62	7.98e-60
GO:0005743	Mitochondrial inner membrane	3.62e-56	6.61e-54
GO:0005740	Mitochondrial envelope	7.13e-54	9.77e-52
GO:0019866	Organelle inner membrane	2.9e-52	3.17e-50
GO:0031966	Mitochondrial membrane	1.84e-51	1.68e-49
GO:0031967	Organelle envelope	1.56e-40	1.22e-38
GO:0031975	Envelope	5e-39	3.43e-37
GO:0045259	Proton-transporting atp synthase complex	4.96e-37	3.02e-35
GO:0015078	Hydrogen ion transmembrane transporter activity	8.43e-33	1.04e-29
GO:0016469	Proton-transporting two-sector atpase complex	1.3e-28	7.1e-27
GO:0015077	Monovalent inorganic cation transmembrane transporter activity	1.71e-29	1.05e-26
GO:0055114	Oxidation reduction	2.72e-28	4.55e-25
GO:0006119	Oxidative phosphorylation	9.84e-28	1.1e-24
GO:0031090	Organelle membrane	3.32e-26	1.65e-24
GO:0015992	Proton transport	2.08e-27	1.74e-24
GO:0045261	Proton-transporting atp synthase complex, catalytic core f(1)	6.1e-26	2.79e-24
GO:0006818	Hydrogen transport	4.46e-27	2.99e-24
GO:0015985	Energy coupled proton transport, down electrochemical gradient	1.15e-26	6.42e-24
GO:0015986	Atp synthesis coupled proton transport	1.15e-26	6.42e-24
GO:0034220	Ion transmembrane transport	1.57e-26	7.52e-24
GO:0070469	Respiratory chain	2.01e-23	8.49e-22
GO:0022890	Inorganic cation transmembrane transporter activity	6.09e-23	2.5e-20
GO:0044271	Nitrogen compound biosynthetic process	2.26e-22	9.47e-20
GO:0044455	Mitochondrial membrane part	3.77e-21	1.48e-19
GO:0005759	Mitochondrial matrix	2.62e-19	9.56e-18
GO:0031980	Mitochondrial lumen	2.62e-19	9.56e-18
GO:0046164	Alcohol catabolic process	4.38e-20	1.05e-17
GO:0046933	Hydrogen ion transporting atp synthase activity, rotational mechanism	4.2e-20	1.29e-17
GO:0033178	Proton-transporting two-sector atpase complex, catalytic domain	5.74e-19	1.96e-17
GO:0046961	Proton-transporting atpase activity, rotational mechanism	9.62e-19	2.36e-16
GO:0022900	Electron transport chain	2.18e-18	3.03e-16
GO:0005753	Mitochondrial proton-transporting atp synthase complex	1.18e-17	3.82e-16
GO:0046034	Atp metabolic process	1.74e-17	1.94e-15
GO:0045333	Cellular respiration	2.15e-17	2.32e-15
GO:0051186	Cofactor metabolic process	2.51e-17	2.63e-15
GO:0009109	Coenzyme catabolic process	6.43e-17	1.12e-14
GO:0048037	Cofactor binding	2.47e-16	3.9e-14
GO:0051187	Cofactor catabolic process	8.24e-16	7.65e-14
GO:0006084	Acetyl-coa metabolic process	9.9e-16	9.56e-14
GO:0046356	Acetyl-coa catabolic process	2.36e-15	2.17e-13
GO:0006099	Tricarboxylic acid cycle	2.36e-15	2.17e-13
GO:0006732	Coenzyme metabolic process	1.03e-14	9.1e-13
GO:0015980	Energy derivation by oxidation of organic compounds	5.87e-14	5.04e-12
GO:0045263	Proton-transporting atp synthase complex, coupling factor f(o)	5.62e-13	1.62e-11
GO:0051287	Nad or nadh binding	1.52e-13	2.34e-11
GO:0019829	Cation-transporting atpase activity	3.49e-13	4.77e-11
GO:0050662	Coenzyme binding	4.27e-13	5.24e-11
GO:0043648	Dicarboxylic acid metabolic process	1.61e-12	1.29e-10
GO:0009060	Aerobic respiration	2.57e-12	2e-10
GO:0006260	Dna replication	1.15e-11	8.72e-10
GO:0016620	Oxidoreductase activity, acting on the aldehyde or oxo group of donors, nad or nadp as acceptor	1.48e-11	1.66e-09
GO:0033177	Proton-transporting two-sector atpase complex, proton-transporting domain	2.53e-10	6.61e-09
GO:0003954	Nadh dehydrogenase activity	1.62e-10	1.42e-08
GO:0043623	Cellular protein complex assembly	2.36e-10	1.72e-08
GO:0005746	Mitochondrial respiratory chain	7.13e-10	1.78e-08
GO:0006259	Dna metabolic process	3.24e-10	2.31e-08
GO:0046912	Transferase activity, transferring acyl groups, acyl groups converted into alkyl on transfer	1.08e-09	8.84e-08
GO:0050136	Nadh dehydrogenase (quinone) activity	1.72e-09	1.24e-07
GO:0016655	Oxidoreductase activity, acting on nadh or nadph, quinone or similar compound as acceptor	1.64e-09	1.26e-07
GO:0008553	Hydrogen-exporting atpase activity, phosphorylative mechanism	2.17e-09	1.48e-07
GO:0042625	Atpase activity, coupled to transmembrane movement of ions	2.44e-09	1.58e-07
GO:0006108	Malate metabolic process	2.69e-09	1.87e-07
GO:0034622	Cellular macromolecular complex assembly	3.54e-09	2.42e-07
GO:0016651	Oxidoreductase activity, acting on nadh or nadph	1.35e-08	7.92e-07
GO:0016615	Malate dehydrogenase activity	1.61e-08	8.99e-07
GO:0000276	Mitochondrial proton-transporting atp synthase complex, coupling factor f(o)	5.14e-08	1.23e-06
GO:0016878	Acid-thiol ligase activity	3.07e-08	1.57e-06
GO:0008137	Nadh dehydrogenase (ubiquinone) activity	3.06e-08	1.64e-06
GO:0006270	Dna replication initiation	2.57e-08	1.72e-06
GO:0042555	Mcm complex	9.61e-08	2.19e-06
GO:0034621	Cellular macromolecular complex subunit organization	4.34e-08	2.85e-06
GO:0045271	Respiratory chain complex i	1.72e-07	3.77e-06
GO:0005747	Mitochondrial respiratory chain complex i	1.72e-07	3.77e-06
GO:0030964	Nadh dehydrogenase complex	1.72e-07	3.77e-06
GO:0015672	Monovalent inorganic cation transport	6e-08	3.87e-06
GO:0003878	Atp citrate synthase activity	1.19e-07	5.83e-06
GO:0016887	Atpase activity	1.36e-07	6.42e-06
GO:0030174	Regulation of dna replication initiation	1.06e-07	6.46e-06
GO:0006275	Regulation of dna replication	1.87e-07	1.12e-05
GO:0065003	Macromolecular complex assembly	1.93e-07	1.13e-05
GO:0000275	Mitochondrial proton-transporting atp synthase complex, catalytic core f(1)	7.07e-07	1.49e-05
GO:0030060	L-malate dehydrogenase activity	3.32e-07	1.51e-05
GO:0051352	Negative regulation of ligase activity	3.51e-07	1.99e-05
GO:0055085	Transmembrane transport	3.9e-07	2.18e-05
GO:0042626	Atpase activity, coupled to transmembrane movement of substances	5.53e-07	2.26e-05
GO:0043492	Atpase activity, coupled to movement of substances	6.18e-07	2.45e-05
GO:0016820	Hydrolase activity, acting on acid anhydrides, catalyzing transmembrane movement of substances	8.58e-07	3.3e-05
GO:0006769	Nicotinamide metabolic process	8.63e-07	4.52e-05
GO:0046496	Nicotinamide nucleotide metabolic process	8.63e-07	4.52e-05
GO:0043933	Macromolecular complex subunit organization	9.29e-07	4.71e-05
GO:0009820	Alkaloid metabolic process	1.05e-06	5.25e-05
GO:0016405	Coa-ligase activity	1.5e-06	5.43e-05
GO:0000313	Organellar ribosome	4.49e-06	9.11e-05
GO:0005761	Mitochondrial ribosome	4.49e-06	9.11e-05
GO:0015405	P-p-bond-hydrolysis-driven transmembrane transporter activity	2.68e-06	9.41e-05
GO:0015399	Primary active transmembrane transporter activity	2.68e-06	9.41e-05
GO:0004774	Succinate-coa ligase activity	3.53e-06	0.000121
GO:0005829	Cytosol	6.57e-06	0.000128
GO:0005840	Ribosome	7.22e-06	0.000136
GO:0006261	Dna-dependent dna replication	3.39e-06	0.000158
GO:0016836	Hydro-lyase activity	5.08e-06	0.000169
GO:0004775	Succinate-coa ligase (adp-forming) activity	6.79e-06	0.000219
GO:0022904	Respiratory electron transport chain	6.34e-06	0.000283
GO:0005762	Mitochondrial large ribosomal subunit	1.56e-05	0.000284
GO:0000315	Organellar large ribosomal subunit	1.56e-05	0.000284
GO:0015934	Large ribosomal subunit	1.73e-05	0.000306
GO:0004807	Triose-phosphate isomerase activity	1.12e-05	0.000336
GO:0003924	Gtpase activity	1.24e-05	0.000363
GO:0019748	Secondary metabolic process	9.34e-06	0.000406
GO:0042777	Plasma membrane atp synthesis coupled proton transport	1.04e-05	0.000446
GO:0031397	Negative regulation of protein ubiquitination	1.13e-05	0.000472
GO:0006739	Nadp metabolic process	1.13e-05	0.000478
GO:0007018	Microtubule-based movement	1.48e-05	0.000612
GO:0051052	Regulation of dna metabolic process	2.04e-05	0.000822
GO:0016628	Oxidoreductase activity, acting on the ch-ch group of donors, nad or nadp as acceptor	3.51e-05	0.000918
GO:0009055	Electron carrier activity	3.37e-05	0.00092
GO:0006268	Dna unwinding during replication	4.7e-05	0.00185
GO:0033279	Ribosomal subunit	0.000109	0.00187
GO:0030062	Mitochondrial tricarboxylic acid cycle enzyme complex	0.00016	0.00266
GO:0046395	Carboxylic acid catabolic process	8.01e-05	0.00294
GO:0016054	Organic acid catabolic process	8.01e-05	0.00294
GO:0006090	Pyruvate metabolic process	0.000105	0.00377
GO:0016053	Organic acid biosynthetic process	0.000104	0.00378
GO:0046394	Carboxylic acid biosynthetic process	0.000104	0.00378
GO:0016831	Carboxy-lyase activity	0.000151	0.00378
GO:0005524	Atp binding	0.000156	0.00382
GO:0005525	Gtp binding	0.000189	0.00437
GO:0000036	Acyl carrier activity	0.000183	0.00441
GO:0003994	Aconitate hydratase activity	0.000215	0.0048
GO:0006103	2-oxoglutarate metabolic process	0.000147	0.00506
GO:0032559	Adenyl ribonucleotide binding	0.000235	0.00514
GO:0032508	Dna duplex unwinding	0.000161	0.0055
GO:0044270	Nitrogen compound catabolic process	0.000174	0.00587
GO:0032392	Dna geometric change	0.000201	0.00659
GO:0006733	Oxidoreduction coenzyme metabolic process	0.0002	0.00661
GO:0046165	Alcohol biosynthetic process	0.000232	0.00744
GO:0005758	Mitochondrial intermembrane space	0.000486	0.00781
GO:0051087	Chaperone binding	0.000411	0.00866
GO:0006412	Translation	0.00029	0.00894
GO:0033293	Monocarboxylic acid binding	0.000453	0.00939
GO:0045239	Tricarboxylic acid cycle enzyme complex	0.000619	0.00965
GO:0007017	Microtubule-based process	0.000327	0.01
GO:0003735	Structural constituent of ribosome	0.0005	0.0102
GO:0015002	Heme-copper terminal oxidase activity	0.000523	0.0103
GO:0016676	Oxidoreductase activity, acting on heme group of donors, oxygen as acceptor	0.000523	0.0103
GO:0016675	Oxidoreductase activity, acting on heme group of donors	0.000523	0.0103
GO:0004129	Cytochrome-c oxidase activity	0.000523	0.0103
GO:0044454	Nuclear chromosome part	0.000838	0.0127
GO:0042775	Mitochondrial atp synthesis coupled electron transport	0.000456	0.0134
GO:0016748	Succinyltransferase activity	0.000696	0.0135
GO:0031970	Organelle envelope lumen	0.000942	0.0139
GO:0051536	Iron-sulfur cluster binding	0.000756	0.0144
GO:0051540	Metal cluster binding	0.000756	0.0144
GO:0006839	Mitochondrial transport	0.000548	0.0158
GO:0003857	3-hydroxyacyl-coa dehydrogenase activity	0.000984	0.0184
GO:0018130	Heterocycle biosynthetic process	0.000785	0.0222
GO:0006200	Atp catabolic process	0.000936	0.0258
GO:0006734	Nadh metabolic process	0.000953	0.026
GO:0043498	Cell surface binding	0.00149	0.0273
GO:0006812	Cation transport	0.00106	0.0286
GO:0004485	Methylcrotonoyl-coa carboxylase activity	0.00164	0.0296
GO:0004776	Succinate-coa ligase (gdp-forming) activity	0.00164	0.0296
GO:0019136	Deoxynucleoside kinase activity	0.00164	0.0296
GO:0006107	Oxaloacetate metabolic process	0.00115	0.0308
GO:0046653	Tetrahydrofolate metabolic process	0.00115	0.0308
GO:0005832	Chaperonin-containing t-complex	0.00233	0.0331
GO:0005198	Structural molecule activity	0.00238	0.0422
GO:0000228	Nuclear chromosome	0.00327	0.045
GO:0033014	Tetrapyrrole biosynthetic process	0.00179	0.0467
GO:0006779	Porphyrin biosynthetic process	0.00179	0.0467
GO:0004470	Malic enzyme activity	0.00278	0.0483
GO:0005664	Nuclear origin of replication recognition complex	0.00409	0.0546
GO:0004313	[acyl-carrier-protein] s-acetyltransferase activity	0.0036	0.059
GO:0004317	3-hydroxypalmitoyl-[acyl-carrier-protein] dehydratase activity	0.0036	0.059
GO:0019171	3-hydroxyacyl-[acyl-carrier-protein] dehydratase activity	0.0036	0.059
GO:0016631	Enoyl-[acyl-carrier-protein] reductase activity	0.0036	0.059
GO:0004319	Enoyl-[acyl-carrier-protein] reductase (nadph, b-specific) activity	0.0036	0.059
GO:0051539	4 iron, 4 sulfur cluster binding	0.00359	0.0595
GO:0031406	Carboxylic acid binding	0.00355	0.0597
GO:0006662	Glycerol ether metabolic process	0.00234	0.0599
GO:0016417	S-acyltransferase activity	0.00352	0.0601
GO:0016744	Transferase activity, transferring aldehyde or ketonic groups	0.00352	0.0601
GO:0042623	Atpase activity, coupled	0.00379	0.0611
GO:0030170	Pyridoxal phosphate binding	0.00407	0.0646
GO:0018904	Organic ether metabolic process	0.00264	0.0658
GO:0046700	Heterocycle catabolic process	0.00287	0.0708
GO:0006081	Cellular aldehyde metabolic process	0.00289	0.0708
GO:0016645	Oxidoreductase activity, acting on the ch-nh group of donors	0.00471	0.0725
GO:0000062	Acyl-coa binding	0.00536	0.0812
GO:0019867	Outer membrane	0.00694	0.0868
GO:0016684	Oxidoreductase activity, acting on peroxide as acceptor	0.00606	0.0902
GO:0004601	Peroxidase activity	0.00606	0.0902
GO:0051082	Unfolded protein binding	0.0062	0.0911
GO:0009374	Biotin binding	0.00641	0.093
GO:0005694	Chromosome	0.00769	0.0937
GO:0004314	[acyl-carrier-protein] s-malonyltransferase activity	0.00681	0.0974
GO:0016781	Phosphotransferase activity, paired acceptors	0.00681	0.0974
GO:0004316	3-oxoacyl-[acyl-carrier-protein] reductase activity	0.00681	0.0974
GO:0016420	Malonyltransferase activity	0.00681	0.0974
GO:0004473	Malate dehydrogenase (oxaloacetate-decarboxylating) (nadp+) activity	0.00681	0.0974
GO:0016419	S-malonyltransferase activity	0.00681	0.0974
GO:0004756	Selenide, water dikinase activity	0.00681	0.0974
GO:0006297	Nucleotide-excision repair, dna gap filling	0.00413	0.0983
GO:0044427	Chromosomal part	0.00834	0.099
Nucleotide metabolism
GO:0009141	Nucleoside triphosphate metabolic process	2.2e-20	6.13e-18
GO:0009152	Purine ribonucleotide biosynthetic process	2.56e-20	6.6e-18
GO:0009201	Ribonucleoside triphosphate biosynthetic process	6.99e-20	1.46e-17
GO:0009206	Purine ribonucleoside triphosphate biosynthetic process	6.99e-20	1.46e-17
GO:0009260	Ribonucleotide biosynthetic process	1.35e-19	2.26e-17
GO:0009205	Purine ribonucleoside triphosphate metabolic process	1.24e-19	2.31e-17
GO:0009199	Ribonucleoside triphosphate metabolic process	1.24e-19	2.31e-17
GO:0009144	Purine nucleoside triphosphate metabolic process	1.19e-19	2.34e-17
GO:0009142	Nucleoside triphosphate biosynthetic process	1.34e-19	2.37e-17
GO:0009145	Purine nucleoside triphosphate biosynthetic process	1.34e-19	2.37e-17
GO:0009150	Purine ribonucleotide metabolic process	2.1e-19	3.35e-17
GO:0006164	Purine nucleotide biosynthetic process	6.57e-19	9.99e-17
GO:0009259	Ribonucleotide metabolic process	1.23e-18	1.79e-16
GO:0009165	Nucleotide biosynthetic process	3.06e-18	4.09e-16
GO:0006163	Purine nucleotide metabolic process	4.34e-18	5.59e-16
GO:0034654	Nucleobase, nucleoside, nucleotide and nucleic acid biosynthetic process	5.19e-18	6.44e-16
GO:0034404	Nucleobase, nucleoside and nucleotide biosynthetic process	5.19e-18	6.44e-16
GO:0006754	Atp biosynthetic process	6.34e-18	7.58e-16
GO:0000166	Nucleotide binding	1.11e-10	1.05e-08
GO:0032553	Ribonucleotide binding	3.45e-07	1.51e-05
GO:0032555	Purine ribonucleotide binding	3.45e-07	1.51e-05
GO:0017076	Purine nucleotide binding	4.95e-07	2.1e-05
GO:0019362	Pyridine nucleotide metabolic process	3.81e-06	0.000175
GO:0009143	Nucleoside triphosphate catabolic process	2.47e-05	0.000985
GO:0008202	Steroid metabolic process	6.34e-05	0.00238
GO:0009132	Nucleoside diphosphate metabolic process	6.74e-05	0.0025
GO:0001882	Nucleoside binding	0.000138	0.00352
GO:0001883	Purine nucleoside binding	0.00019	0.00431
GO:0019205	Nucleobase, nucleoside, nucleotide kinase activity	0.000185	0.00437
GO:0030554	Adenyl nucleotide binding	0.000302	0.00648
GO:0009146	Purine nucleoside triphosphate catabolic process	0.000195	0.00651
GO:0032561	Guanyl ribonucleotide binding	0.000506	0.0101
GO:0019001	Guanyl nucleotide binding	0.000506	0.0101
GO:0006213	Pyrimidine nucleoside metabolic process	0.000456	0.0134
GO:0009203	Ribonucleoside triphosphate catabolic process	0.000606	0.0174
GO:0009207	Purine ribonucleoside triphosphate catabolic process	0.000606	0.0174
GO:0034656	Nucleobase, nucleoside and nucleotide catabolic process	0.000857	0.024
GO:0034655	Nucleobase, nucleoside, nucleotide and nucleic acid catabolic process	0.000857	0.024
GO:0046131	Pyrimidine ribonucleoside metabolic process	0.00244	0.0618
GO:0009186	Deoxyribonucleoside diphosphate metabolic process	0.00383	0.0921
Protein catabolism
GO:0000502	Proteasome complex	5.94e-16	1.69e-14
GO:0005839	Proteasome core complex	2.16e-11	5.93e-10
GO:0004298	Threonine-type endopeptidase activity	4.76e-11	4.87e-09
GO:0070003	Threonine-type peptidase activity	4.76e-11	4.87e-09
GO:0016877	Ligase activity, forming carbon-sulfur bonds	6.18e-09	3.8e-07
GO:0051436	Negative regulation of ubiquitin-protein ligase activity during mitotic cell cycle	2e-07	1.15e-05
GO:0051444	Negative regulation of ubiquitin-protein ligase activity	3.51e-07	1.99e-05
GO:0051439	Regulation of ubiquitin-protein ligase activity during mitotic cell cycle	4.61e-07	2.45e-05
GO:0051437	Positive regulation of ubiquitin-protein ligase activity during mitotic cell cycle	8.66e-07	4.46e-05
GO:0031145	Anaphase-promoting complex-dependent proteasomal ubiquitin-dependent protein catabolic process	8.66e-07	4.46e-05
GO:0051443	Positive regulation of ubiquitin-protein ligase activity	1.47e-06	7.14e-05
GO:0051351	Positive regulation of ligase activity	2.43e-06	0.000116
GO:0031398	Positive regulation of protein ubiquitination	3.23e-06	0.000153
GO:0051438	Regulation of ubiquitin-protein ligase activity	5e-06	0.000226
GO:0051340	Regulation of ligase activity	7.58e-06	0.000334
GO:0016885	Ligase activity, forming carbon-carbon bonds	1.25e-05	0.000356
GO:0010498	Proteasomal protein catabolic process	5.11e-05	0.00197
GO:0031396	Regulation of protein ubiquitination	0.000112	0.00399
GO:0043161	Proteasomal ubiquitin-dependent protein catabolic process	0.000136	0.00473
Protein metabolism
GO:0051258	Protein polymerization	2.88e-11	2.14e-09
GO:0070271	Protein complex biogenesis	4.46e-07	2.41e-05
GO:0006461	Protein complex assembly	4.46e-07	2.41e-05
GO:0004576	Oligosaccharyl transferase activity	8.39e-06	0.000264
GO:0004579	Dolichyl-diphosphooligosaccharide-protein glycotransferase activity	3.17e-05	0.000885
GO:0006457	Protein folding	0.000257	0.00807
GO:0031400	Negative regulation of protein modification process	0.00035	0.0106
GO:0043413	Biopolymer glycosylation	0.000931	0.0259
GO:0006486	Protein amino acid glycosylation	0.000931	0.0259
GO:0070085	Glycosylation	0.000931	0.0259
GO:0018279	Protein amino acid n-linked glycosylation via asparagine	0.00214	0.0552
GO:0018196	Peptidyl-asparagine modification	0.00214	0.0552
GO:0008250	Oligosaccharyltransferase complex	0.00606	0.0781
Vitamin
GO:0019842	Vitamin binding	3.42e-05	0.000913
GO:0070279	Vitamin b6 binding	0.00407	0.0646
GO:0007049	Cell cycle	0.00418	0.0987
