# Supplementary material for: Why Do Some Rainbow Trout Genotypes Grow Better With a Complete Plant-Based Diet? Transcriptomic and Physiological Analyses on Three Isogenic Lines
Source: Front Physiol. 2021 Sep 1;12:732321. doi: 10.3389/fphys.2021.732321 (PMC8440921; doi:10.3389/fphys.2021.732321)
Supplement: Supplementary file 3 [file Table_3.XLSX]

## Sheet: Energy
Swiss Prot	Description	Genotype effect when fed the V diet	Diet effect (V versus M)
			R23	AB1	A22
Tricarboxylic acid (TCA) cycle
P21913	Succinate dehydrogenase [ubiquinone] iron-sulfur subunit, mitochondrial (Sdhb)	AB1h > A22h	down	down	down
P41565	Isocitrate dehydrogenase [NAD] subunit gamma, mitochondrial (Idh3g)	R23h > A22h, AB1h > A22h	down	ns	down
P00346	Malate dehydrogenase, mitochondrial (Mdh2)	AB1h > A22h	down	ns	down
Q68FN7	Succinate dehydrogenase [ubiquinone] cytochrome b small subunit B, mitochondrial (sdhdb)	AB1h > A22h	down	ns	down
Q68FX0	Isocitrate dehydrogenase [NAD] subunit beta, mitochondrial (Idh3B)	R23h > A22h, AB1h > A22h	ns	ns	down
Q29RK2	Pyruvate carboxylase, mitochondrial (PC)	AB1h > A22h	ns	ns	down
A7MB35	Pyruvate dehydrogenase E1 component subunit alpha, somatic form, mitochondrial (PDHA1)	AB1h > A22h	ns	ns	down
Q7ZVF3	Succinate dehydrogenase [ubiquinone] flavoprotein subunit, mitochondrial (sdha)	AB1h > A22h	ns	ns	down
A3KP74	Succinate dehydrogenase assembly factor 2, mitochondrial (sdhaf2)	AB1h > A22h	ns	ns	down
O88989	Malate dehydrogenase, cytoplasmic (Mdh1)	R23h > A22h, AB1h > A22h	ns	up	down
P16638	ATP-citrate synthase (Acly)	AB1h > A22h	up	up	up
Q9Z2K8	Isocitrate dehydrogenase [NADP] cytoplasmic (IDH1)	AB1h > A22h	up	up	ns
Electron transport of the respiratory chain
Q06647	ATP synthase subunit O, mitochondrial (Atp5o)	AB1h > A22h	down	down	down
P23004	Cytochrome b-c1 complex subunit 2, mitochondrial (Uqcrc2)	AB1h > A22h	down	down	down
P13272	Cytochrome b-c1 complex subunit Rieske, mitochondrial (UQCRFS1)	AB1h > A22h	down	down	down
P48172	Cytochrome c oxidase subunit 3 (mt-co3)	AB1h > A22h	down	down	down
O95299	NADH dehydrogenase [ubiquinone] 1 alpha subcomplex subunit 10, mitochondrial (Ndufa10)	R23h > A22h, AB1h > A22h	down	down	down
Q0MQB4	NADH dehydrogenase [ubiquinone] 1 alpha subcomplex subunit 9, mitochondrial (Ndufa9)	AB1h > A22h	down	down	down
P23709	NADH dehydrogenase [ubiquinone] iron-sulfur protein 3, mitochondrial (Ndufs3)	R23h > A22h, AB1h > A22h	down	down	down
Q4FP36	ATP synthase subunit alpha (atpA)	AB1h > A22h	ns	down	down
Q9CQ54	NADH dehydrogenase [ubiquinone] 1 subunit C2 (Ndufc2)	AB1h > A22h	ns	down	down
Q9CQC7	NADH dehydrogenase [ubiquinone] 1 beta subcomplex subunit 4 (Ndufa4)	R23h > A22h, AB1h > A22h	ns	NA	down
Q5RBS9	ATP synthase subunit gamma, mitochondrial (ATP5C1)	AB1h > A22h	down	ns	down
P31800	Cytochrome b-c1 complex subunit 1, mitochondrial (Uqcrc1)	AB1h > A22h	down	ns	down
P13073	Cytochrome c oxidase subunit 4 isoform 1, mitochondrial (COX4I1)	AB1h > A22h	down	ns	down
Q02380	NADH dehydrogenase [ubiquinone] 1 beta subcomplex subunit 5, mitochondrial (Ndufa5)	AB1h > A22h	down	ns	down
Q641Y2	NADH dehydrogenase [ubiquinone] iron-sulfur protein 2, mitochondrial (Ndufs2)	R23h > A22h, AB1h > A22h	down	ns	down
Q0MQH1	NADH dehydrogenase [ubiquinone] iron-sulfur protein 4, mitochondrial (Ndufs4)	AB1h > A22h	down	ns	down
Q9DC70	NADH dehydrogenase [ubiquinone] iron-sulfur protein 7, mitochondrial (Ndufs7)	AB1h > A22h	down	ns	down
Q02378	NADH dehydrogenase [ubiquinone] 1 beta subcomplex subunit 1 (Ndufa1)	AB1h > A22h	NA	ns	down
P32876	ATP synthase lipid-binding protein, mitochondrial (ATP5G1)	AB1h > A22h	ns	ns	down
Q1L987	ATP synthase mitochondrial F1 complex assembly factor 1 (atpaf1)	AB1h > A22h	ns	ns	down
Q91YY4	ATP synthase mitochondrial F1 complex assembly factor 2 (atpaf2)	R23h > A22h, AB1h > A22h	ns	ns	down
P19483	ATP synthase subunit alpha, mitochondrial (ATP5A1)	AB1h > A22h	ns	ns	down
P13619	ATP synthase subunit b, mitochondrial (ATP5F1)	AB1h > A22h	ns	ns	down
Q6AQ10	ATP synthase subunit beta (atpD)	R23h > A22h, AB1h > A22h	ns	ns	down
P00830	ATP synthase subunit beta, mitochondrial (ATP2)	R23h > A22h, AB1h > A22h	ns	ns	down
P31399	ATP synthase subunit d, mitochondrial (Atp5h)	AB1h > A22h	ns	ns	ns
Q9D3D9	ATP synthase subunit delta, mitochondrial (Atp5d)	AB1h > A22h	ns	ns	ns
Q06185	ATP synthase subunit e, mitochondrial (Atp5i)	AB1h > A22h	ns	ns	ns
P05632	ATP synthase subunit epsilon, mitochondrial (ATP5E)	AB1h > A22h	ns	ns	ns
P56135	ATP synthase subunit f, mitochondrial (Atp5j2)	AB1h > A22h	ns	ns	ns
O75964	ATP synthase subunit g, mitochondrial (ATP5L)	AB1h > A22h	ns	ns	down
P21571	ATP synthase-coupling factor 6, mitochondrial (Atp5j)	AB1h > A22h	ns	ns	down
Q5M9I5	Cytochrome b-c1 complex subunit 6, mitochondrial (Uqcrc6)	AB1h > A22h	ns	ns	ns
Q9CQ69	Cytochrome b-c1 complex subunit 8 (Uqcrc8)	R23h > A22h,	ns	ns	down
P00130	Cytochrome b-c1 complex subunit 9 (Uqcrc9)	AB1h < A22h	ns	ns	ns
P48170	Cytochrome c oxidase subunit 1 (mt-co1)	R23h > A22h, AB1h > A22h	ns	ns	down
Q5S3G4	Cytochrome c oxidase subunit 5B, mitochondrial (COX5B)	R23h > A22h, AB1h > A22h	ns	ns	down
P14854	Cytochrome c oxidase subunit 6B1 (COX6B1)	AB1h > A22h	ns	ns	down
P13184	Cytochrome c oxidase subunit 7A2, mitochondrial (COX7A2)	AB1h > A22h	ns	ns	down
P24311	Cytochrome c oxidase subunit 7B, mitochondrial (COX7B)	AB1h > A22h	ns	ns	down
Q8TF08	Cytochrome c oxidase subunit 7B2, mitochondrial (COX7B2)	AB1h > A22h	ns	ns	down
P14622	Cytochrome c oxidase subunit 8A, mitochondrial (COX8A)	AB1h > A22h	ns	ns	down
Q9D8B4	NADH dehydrogenase [ubiquinone] 1 alpha subcomplex subunit 11 (Ndufa11)	R23h > A22h, AB1h > A22h	ns	ns	down
Q7TMF3	NADH dehydrogenase [ubiquinone] 1 alpha subcomplex subunit 12 (Ndufa12)	AB1h > A22h	ns	ns	down
Q0MQ90	NADH dehydrogenase [ubiquinone] 1 alpha subcomplex subunit 13 (Ndufa13)	R23h > A22h, AB1h > A22h	ns	ns	down
Q9CQ91	NADH dehydrogenase [ubiquinone] 1 alpha subcomplex subunit 3 (Ndufa3)	AB1h > A22h	ns	ns	down
Q6PBH5	NADH dehydrogenase [ubiquinone] 1 alpha subcomplex subunit 4 (Ndufa4)	R23h > A22h,	ns	ns	down
P23935	NADH dehydrogenase [ubiquinone] 1 alpha subcomplex subunit 5 (Ndufa5)	AB1h > A22h	ns	ns	down
Q02366	NADH dehydrogenase [ubiquinone] 1 alpha subcomplex subunit 6 (Ndufa6)	AB1h > A22h	ns	ns	down
Q02373	NADH dehydrogenase [ubiquinone] 1 beta subcomplex subunit 10 (Ndufa10)	R23h > A22h, AB1h > A22h	ns	ns	down
Q9CQZ6	NADH dehydrogenase [ubiquinone] 1 beta subcomplex subunit 3 (Ndufa3)	AB1h > A22h	ns	ns	down
P17568	NADH dehydrogenase [ubiquinone] 1 beta subcomplex subunit 7 (Ndufa7)	R23h > A22h, AB1h > A22h	ns	ns	down
Q9D6J5	NADH dehydrogenase [ubiquinone] 1 beta subcomplex subunit 8, mitochondrial (Ndufa8)	AB1h > A22h	ns	ns	down
Q0MQI6	NADH dehydrogenase [ubiquinone] flavoprotein 1, mitochondrial (NDUFV1)	AB1h > A22h	ns	ns	down
P04394	NADH dehydrogenase [ubiquinone] flavoprotein 2, mitochondrial (NDUFV2)	AB1h > A22h	ns	ns	down
Q0MQH4	NADH dehydrogenase [ubiquinone] iron-sulfur protein 5 (Ndufs5)	R23h > A22h, AB1h > A22h	ns	ns	down
P42028	NADH dehydrogenase [ubiquinone] iron-sulfur protein 8, mitochondrial (Ndufs8)	AB1h > A22h	ns	ns	down
Q4JQI7	NADH-ubiquinone oxidoreductase chain 1 (MT-ND1)	AB1h > A22h	ns	ns	ns
P48175	NADH-ubiquinone oxidoreductase chain 2 (MT-ND1)	R23h > A22h,	ns	ns	ns
P48176	NADH-ubiquinone oxidoreductase chain 5 (MT-ND5)	R23h > A22h,	ns	ns	down
P48177	NADH-ubiquinone oxidoreductase chain 6 (MT-ND6)	R23h > A22h,	ns	ns	down
P48178	ATP synthase subunit a (mt-atp6)	AB1h > A22h	up	ns	ns
Q9CPX8	Cytochrome b-c1 complex subunit 10 (Uqcrc10)	R23h < A22h, AB1h < A22h	ns	up	up
Q02370	NADH dehydrogenase [ubiquinone] 1 alpha subcomplex subunit 2 (Ndufa2)	AB1h > A22h	up	up	ns

## Sheet: Prot
Swiss Prot	Description	Genotype effect when fed the V diet	Diet effect (V versus M)
			R23	AB1	A22
Protein metabolism
Q6GN29	Atlastin-2 (atl2)	AB1h < A22h	ns	down	ns
Q5T1M5	FK506-binding protein 15	AB1h < A22h	ns	up	up
Q00944	Focal adhesion kinase 1 (PTK2)	AB1h < A22h	up	ns	up
P06396	Gelsolin (GSN)	AB1h < A22h	ns	ns	ns
Q0P5N5	GrpE protein homolog 2, mitochondrial (GRPEL2)	AB1h < A22h	ns	ns	up
P08069	Insulin-like growth factor 1 receptor (IGF1R)	AB1h < A22h	ns	ns	up
Q9IAK4	Noelin (OLFM1)	AB1h < A22h	ns	ns	ns
Q16514	Transcription initiation factor TFIID subunit 12 (TAF12)	AB1h < A22h	ns	ns	up
O00268	Transcription initiation factor TFIID subunit 4 (TAF4)	AB1h < A22h	ns	ns	up
P49813	Tropomodulin-1 (Tmod1)	AB1h < A22h	ns	up	up
P09207	Tubulin beta-6 chain	AB1h < A22h	ns	ns	ns
Q15814	Tubulin-specific chaperone C (TBCC)	AB1h < A22h	ns	ns	up
Q9W6X3	10 kDa heat shock protein, mitochondrial (hspe1)	AB1h > A22h	ns	ns	down
Q5ZL72	60 kDa heat shock protein, mitochondrial (HSPD1)	AB1h > A22h	ns	ns	down
Q8BK64	Activator of 90 kDa heat shock protein ATPase homolog 1 (Ahsa1)	AB1h > A22h	down	ns	down
P36404	ADP-ribosylation factor-like protein 2 (ARL2)	AB1h > A22h	ns	ns	down
P24643	Calnexin (CANX)	AB1h > A22h	ns	ns	down
P52193	Calreticulin (CALR)	AB1h > A22h	ns	ns	ns
Q02224	Centromere-associated protein E (CENPE)	AB1h > A22h	ns	ns	ns
Q5XHZ0	Heat shock protein 75 kDa, mitochondrial (Trap1)	AB1h > A22h	ns	ns	ns
P07900	Heat shock protein HSP 90-alpha (HSP90AA1)	AB1h > A22h	ns	ns	down
O57521	Heat shock protein HSP 90-beta (hsp90ab1)	AB1h > A22h	down	ns	down
Q6P0K8	Junction plakoglobin (Jup)	AB1h > A22h	down	down	down
Q59HJ6	Lon protease homolog, mitochondrial (LONP1)	AB1h > A22h	ns	ns	down
Q6PGF3	Mediator of RNA polymerase II transcription subunit 16 (Med16)	AB1h > A22h	up	up	up
P52009	Peptidyl-prolyl cis-trans isomerase 1 (cyn-1)	AB1h > A22h	ns	ns	down
P52011	Peptidyl-prolyl cis-trans isomerase 3 (cyn-3)	AB1h > A22h	ns	ns	down
P17742	Peptidyl-prolyl cis-trans isomerase A (Ppia)	AB1h > A22h	ns	ns	down
P30404	Peptidyl-prolyl cis-trans isomerase F, mitochondrial (PPIF)	AB1h > A22h	down	down	down
Q5R941	Peptidyl-prolyl cis-trans isomerase FKBP14 (FKBP14)	AB1h > A22h	ns	ns	ns
Q32PA9	Peptidyl-prolyl cis-trans isomerase FKBP2 (FKBP)	AB1h > A22h	ns	ns	ns
Q13451	Peptidyl-prolyl cis-trans isomerase FKBP5 (FKBP5)	AB1h > A22h	ns	ns	down
Q3B7U9	Peptidyl-prolyl cis-trans isomerase FKBP8 (FKBP8)	AB1h > A22h	ns	ns	down
Q9D0W5	Peptidyl-prolyl cis-trans isomerase-like 1 (Ppil1)	AB1h > A22h	ns	ns	down
Q5D016	Prefoldin subunit 1 (pfdn1)	AB1h > A22h	ns	ns	down
Q9NQP4	Prefoldin subunit 4 (pfdn4)	AB1h > A22h	ns	ns	down
O15212	Prefoldin subunit 6 (pfdn6)	AB1h > A22h	ns	NA	down
P61458	Pterin-4-alpha-carbinolamine dehydratase (Pcbd1)	AB1h > A22h	ns	up	down
Q5R7K1	Pterin-4-alpha-carbinolamine dehydratase 2 (Pcbd2)	AB1h > A22h	ns	up	down
Q32L40	T-complex protein 1 subunit alpha (Cct1)	AB1h > A22h	ns	ns	down
Q5XIM9	T-complex protein 1 subunit beta (Cct2)	AB1h > A22h	ns	ns	down
Q68FQ0	T-complex protein 1 subunit epsilon (Cct5)	AB1h > A22h	ns	down	down
P50143	T-complex protein 1 subunit gamma (cct3)	AB1h > A22h	ns	up	ns
P40227	T-complex protein 1 subunit zeta (CCT6A)	AB1h > A22h	down	ns	down
Q568B8	Torsin family protein C9orf167 homolog (tor4a)	AB1h > A22h	down	ns	down
P53372	Tubulin alpha chain (TUB1)	AB1h > A22h	ns	down	down
Q6P9V9	Tubulin alpha-1B chain (Tuba1b)	AB1h > A22h	down	down	down
Q6AYZ1	Tubulin alpha-1C chain (Tuba1c)	AB1h > A22h	ns	down	down
Q2HJ86	Tubulin alpha-1D chain (Tuba1d)	AB1h > A22h	ns	ns	ns
P09243	Tubulin alpha-2 chain	AB1h > A22h	down	down	down
P41383	Tubulin alpha-2/alpha-4 chain (TUB2)	AB1h > A22h	ns	down	down
P09642	Tubulin alpha-3 chain	AB1h > A22h	down	down	down
Q32KN8	Tubulin alpha-3 chain (TUBA3)	AB1h > A22h	ns	ns	down
P09643	Tubulin alpha-4 chain (TUBA4)	AB1h > A22h	down	down	down
Q6AY56	Tubulin alpha-8 chain (TUBA8)	AB1h > A22h	down	down	down
Q91240	Tubulin beta chain	AB1h > A22h	ns	down	down
P36221	Tubulin beta-1 chain (tubb1)	AB1h > A22h	ns	down	down
P13602	Tubulin beta-2 chain (tubb2)	AB1h > A22h	ns	down	down
Q9D6F9	Tubulin beta-4 chain (tubb4a)	AB1h > A22h	ns	down	down
P09653	Tubulin beta-5 chain	AB1h > A22h	ns	down	down
Protein glycosylation
P27115	Alpha-1,3-mannosyl-glycoprotein 2-beta-N-acetylglucosaminyltransferase (MGAT1)	AB1h < A22h	ns	down	down
P15291	Beta-1,4-galactosyltransferase 1 (B4GALT1)	AB1h < A22h	ns	ns	ns
Q02734	CMP-N-acetylneuraminate-beta-1,4-galactoside alpha-2,3-sialyltransferase (St3gal3)	AB1h < A22h	ns	down	ns
Q16842	CMP-N-acetylneuraminate-beta-galactosamide-alpha-2, 3-sialyltransferase 2 (ST3GAL2)	AB1h < A22h	ns	up	up
Q91Y74	CMP-N-acetylneuraminate-beta-galactosamide-alpha-2, 3-sialyltransferase 4 (ST3GAL4)	AB1h < A22h	down	down	ns
Q64692	CMP-N-acetylneuraminate-poly-alpha-2,8-sialyltransferase (St8sia4)	AB1h < A22h	ns	ns	up
Q9BT22	Chitobiosyldiphosphodolichol beta-mannosyltransferase (ALG1)	AB1h > A22h	up	up	ns
Q6NYS8	Dolichyl-diphosphooligosaccharide--protein glycosyltransferase 48 kDa subunit (ddost)	AB1h > A22h	ns	ns	ns
Q9GMB0	Dolichyl-diphosphooligosaccharide--protein glycosyltransferase subunit 1 (RPN1)	AB1h > A22h	ns	NA	down
Q9DBG6	Dolichyl-diphosphooligosaccharide--protein glycosyltransferase subunit 2 (RPN2)	AB1h > A22h	ns	NA	ns
P61805	Dolichyl-diphosphooligosaccharide--protein glycosyltransferase subunit DAD1 (Dad1)	AB1h > A22h	ns	ns	down
Q2KJI2	Dolichyl-diphosphooligosaccharide--protein glycosyltransferase subunit STT3A (STT3A)	AB1h > A22h	ns	down	down
Q925R7	Polypeptide N-acetylgalactosaminyltransferase 10 (Galnt10)	AB1h < A22h	ns	ns	up
Q8BGQ4	Protein O-mannosyl-transferase 2 (Pomt2)	AB1h < A22h	ns	up	up
Q99470	Stromal cell-derived factor 2 (SDF2)	AB1h > A22h	up	up	ns
Q9C0J1	UDP-GlcNAc:betaGal beta-1,3-N-acetylglucosaminyltransferase 4	AB1h < A22h	up	up	up
Q9NYU2	UDP-glucose:glycoprotein glucosyltransferase 1 (UGGT1)	AB1h > A22h	ns	ns	down
Ribosomal protein
P47904	40S ribosomal protein S27	AB1h < A22h	down	down	ns
P29314	40S ribosomal protein S9	AB1h < A22h	ns	ns	up
Q9CR57	60S ribosomal protein L14	AB1h > A22h	ns	ns	down
P24558	60S ribosomal protein L18	AB1h > A22h	down	down	down
P62832	60S ribosomal protein L23	AB1h > A22h	down	down	down
P62752	60S ribosomal protein L23a	AB1h > A22h	down	down	down
Q6NUH0	60S ribosomal protein L31	AB1h > A22h	ns	ns	ns
Q9D8M4	60S ribosomal protein L7-like 1	AB1h > A22h	down	down	down
A5GFQ0	60S ribosomal protein L7-like 1	AB1h > A22h	down	down	down
O35680	28S ribosomal protein S12, mitochondrial	AB1h > A22h	ns	ns	down
Q5REY4	28S ribosomal protein S16, mitochondrial	AB1h > A22h	down	ns	down
Q99N85	28S ribosomal protein S18a, mitochondrial	AB1h > A22h	ns	ns	down
P82919	28S ribosomal protein S18a, mitochondrial	AB1h > A22h	ns	ns	down
Q767K8	28S ribosomal protein S18b, mitochondrial	AB1h > A22h	ns	ns	down
Q9CY16	28S ribosomal protein S28, mitochondrial	AB1h > A22h	down	ns	down
Q9ER88	28S ribosomal protein S29, mitochondrial	AB1h > A22h	down	ns	down
Q9D0G0	28S ribosomal protein S30, mitochondrial	AB1h > A22h	down	ns	down
Q498P2	28S ribosomal protein S35, mitochondrial	AB1h > A22h	ns	ns	down
Q2KID9	28S ribosomal protein S5, mitochondrial	AB1h > A22h	ns	ns	down
P82933	28S ribosomal protein S9, mitochondrial	AB1h > A22h	down	ns	down
Q9D7N3	28S ribosomal protein S9, mitochondrial	AB1h > A22h	down	ns	down
Q5BJB7	39S ribosomal protein L10, mitochondrial	AB1h > A22h	ns	ns	down
Q9D8P4	39S ribosomal protein L17, mitochondrial	AB1h > A22h	down	ns	down
Q9H0U6	39S ribosomal protein L18, mitochondrial	AB1h > A22h	ns	ns	down
Q9CQL5	39S ribosomal protein L18, mitochondrial	AB1h > A22h	down	ns	down
Q3ZBR7	39S ribosomal protein L18, mitochondrial	AB1h > A22h	ns	ns	down
Q2TBS2	39S ribosomal protein L21, mitochondrial	AB1h > A22h	ns	ns	down
Q0VFH6	39S ribosomal protein L22, mitochondrial	AB1h > A22h	down	ns	down
Q8BU88	39S ribosomal protein L22, mitochondrial	AB1h > A22h	down	ns	down
Q99N95	39S ribosomal protein L3, mitochondrial	AB1h > A22h	ns	ns	down
Q5ZI69	39S ribosomal protein L37, mitochondrial	AB1h > A22h	down	down	down
Q503X2	39S ribosomal protein L4, mitochondrial	AB1h > A22h	ns	ns	down
Q9CY73	39S ribosomal protein L44, mitochondrial	AB1h > A22h	down	ns	down
P59480	39S ribosomal protein L45, mitochondrial	AB1h > A22h	ns	down	down
Q5RBU2	39S ribosomal protein L46, mitochondrial	AB1h > A22h	down	down	down
Q9H2W6	39S ribosomal protein L46, mitochondrial	AB1h > A22h	ns	ns	down
Q5BJJ8	39S ribosomal protein L51, mitochondrial	AB1h > A22h	ns	ns	down
Q4V7Q1	39S ribosomal protein L52, mitochondrial	AB1h > A22h	ns	ns	down
Q86TS9	39S ribosomal protein L52, mitochondrial	AB1h > A22h	ns	ns	down
Q1LXI5	39S ribosomal protein L54, mitochondrial	AB1h > A22h	ns	ns	down
Q7Z7F7	39S ribosomal protein L55, mitochondrial	AB1h > A22h	ns	ns	down
Q2TBK2	39S ribosomal protein L9, mitochondrial	AB1h > A22h	down	down	down
P62909	40S ribosomal protein S3	AB1h > A22h	ns	ns	down
P62243	40S ribosomal protein S8	AB1h > A22h	ns	ns	ns
P82917	28S ribosomal protein S18c, mitochondrial	R23h < A22h,	down	ns	ns
Q8R2L5	28S ribosomal protein S18c, mitochondrial	R23h < A22h,	down	ns	ns
O35680	28S ribosomal protein S12, mitochondrial	R23h > A22h,	ns	ns	down
Q80ZS3	28S ribosomal protein S26, mitochondrial	R23h > A22h,	down	ns	down
P83565	39S ribosomal protein L40, mitochondrial	R23h > A22h,	ns	ns	down
P82927	39S ribosomal protein L42, mitochondrial	R23h > A22h,	ns	ns	down
P59480	39S ribosomal protein L45, mitochondrial	R23h > A22h,	down	down	down
Q6B860	28S ribosomal protein S14, mitochondrial	R23h > A22h, AB1h > A22h	ns	ns	down
O60783	28S ribosomal protein S14, mitochondrial	R23h > A22h, AB1h > A22h	ns	ns	down
P82922	28S ribosomal protein S29, mitochondrial	R23h > A22h, AB1h > A22h	down	down	down
Q9CQF0	39S ribosomal protein L11, mitochondrial	R23h > A22h, AB1h > A22h	ns	ns	down
Q9BYD1	39S ribosomal protein L13, mitochondrial	R23h > A22h, AB1h > A22h	down	down	down
Q5T653	39S ribosomal protein L2, mitochondrial	R23h > A22h, AB1h > A22h	down	down	down
Q3ZBX6	39S ribosomal protein L3, mitochondrial	R23h > A22h, AB1h > A22h	ns	ns	down
P18665	39S ribosomal protein L3, mitochondrial	R23h > A22h, AB1h > A22h	ns	ns	down
Protein catabolism
P62193	26S protease regulatory subunit 4 (Psmc1)	AB1h > A22h	ns	ns	down
O14126	26S protease regulatory subunit 6A (tbp1)	AB1h > A22h	ns	ns	down
Q63570	26S protease regulatory subunit 6B (Psmc4)	AB1h > A22h	ns	ns	down
P46471	26S protease regulatory subunit 7 (Psmc2)	AB1h > A22h	ns	ns	down
P46470	26S protease regulatory subunit 8 (Psmc5)	AB1h > A22h	ns	ns	down
Q9MAK9	26S protease regulatory subunit S10B homolog B	AB1h > A22h	ns	NA	down
Q8BG32	26S proteasome non-ATPase regulatory subunit 11	AB1h > A22h	up	up	ns
O43242	26S proteasome non-ATPase regulatory subunit 3	AB1h > A22h	ns	ns	down
P51665	26S proteasome non-ATPase regulatory subunit 7	AB1h > A22h	ns	ns	ns
Q9CX56	26S proteasome non-ATPase regulatory subunit 8	AB1h > A22h	ns	ns	down
Q0V967	F-box only protein 5	AB1h > A22h	ns	down	down
Q9BZK7	F-box-like/WD repeat-containing protein TBL1XR1	AB1h < A22h	down	down	ns
Q6NZ09	Proteasomal ubiquitin receptor ADRM1	AB1h > A22h	ns	NA	down
P40301	Proteasome subunit alpha type-2	AB1h > A22h	ns	ns	down
O70435	Proteasome subunit alpha type-3	AB1h > A22h	ns	ns	down
P21670	Proteasome subunit alpha type-4	AB1h > A22h	ns	ns	down
P34064	Proteasome subunit alpha type-5	AB1h > A22h	ns	ns	down
O14818	Proteasome subunit alpha type-7	AB1h > A22h	ns	ns	down
Q5E9K0	Proteasome subunit beta type-2	AB1h > A22h	ns	down	down
O73817	Proteasome subunit beta type-3	AB1h > A22h	ns	ns	down
P28070	Proteasome subunit beta type-4	AB1h > A22h	down	ns	down
O55234	Proteasome subunit beta type-5	AB1h > A22h	ns	ns	down
P28073	Proteasome subunit beta type-6	AB1h > A22h	ns	ns	down
A1XQU1	Proteasome subunit beta type-7	AB1h > A22h	ns	ns	down
Q5ZHY5	STIP1 homology and U box-containing protein 1	AB1h < A22h	ns	ns	up
Q4KMA2	UV excision repair protein RAD23 homolog B	AB1h > A22h	ns	ns	ns

## Sheet: AA
Swiss Prot	Description	Genotype effect when fed the V diet	Diet effect (V versus M)
			R23	AB1	A22
Tryptophan catabolism
A7MBU6	Tryptophan 2,3-dioxygenase A (tdo2)	R23h < A22h,	down	ns	ns
B5XB27	Probable arylformamidase (afmid)	AB1h < A22h	ns	ns	up
L-Leucine degradation
Q96RQ3	Methylcrotonoyl-CoA carboxylase subunit alpha, mitochondrial (MCCC1)	R23h > A22h, AB1h > A22h	ns	ns	ns
Q13825	Methylglutaconyl-CoA hydratase, mitochondrial (AUH)	AB1h > A22h	ns	ns	down
L-Lysine degradation
Q99K67	Alpha-aminoadipic semialdehyde synthase, mitochondrial (Aass)	AB1h > A22h	ns	up	ns
P36957	Dihydrolipoyllysine-residue succinyltransferase component of 2-oxoglutarate dehydrogenase complex, mitochondrial (DLST)	AB1h > A22h	down	ns	down
Q01205	Dihydrolipoyllysine-residue succinyltransferase component of 2-oxoglutarate dehydrogenase complex, mitochondrial	AB1h > A22h	ns	ns	ns
L-Phenylalanine degradation
Q9WVL0	Maleylacetoacetate isomerase (Gstz1)	R23h > A22h	ns	ns	down
O09173	Homogentisate 1,2-dioxygenase (HGD)	R23h > A22h, AB1h > A22h	up	up	down
P16930	Fumarylacetoacetase (FAH)	AB1h > A22h	up	up	ns
P35505	Fumarylacetoacetase (FAH)	R23h > A22h	up	ns	ns
Dégradation acide aminés (Transaminase)
Q3UEG6	Alanine--glyoxylate aminotransferase 2, mitochondrial (AGXT2)	R23h > A22h,	ns	ns	down
Q5RFA3	Alanine--glyoxylate aminotransferase 2, mitochondrial	R23h > A22h,	ns	ns	ns
P41689	Serine--pyruvate aminotransferase, mitochondrial (AGXT)	R23h > A22h,	ns	up	down
Q0VCW4	L-serine dehydratase/L-threonine deaminase (SD)	AB1h < A22h	ns	ns	up
P00504	Aspartate aminotransferase, cytoplasmic (GOT1)	AB1h > A22h	ns	ns	down
P05202	Aspartate aminotransferase, mitochondrial (Got2)	AB1h > A22h	ns	ns	down
P00507	Aspartate aminotransferase, mitochondrial	AB1h > A22h	ns	ns	down
P00508	Aspartate aminotransferase, mitochondrial	AB1h > A22h	ns	ns	down
P05202	Aspartate aminotransferase, mitochondrial	R23h > A22h	ns	down	down
P00508	Aspartate aminotransferase, mitochondrial	R23h > A22h	ns	down	down
Glycine and serine metabolism
Q9UI17	Dimethylglycine dehydrogenase, mitochondrial (DMGDH)	R23h > A22h	up	up	ns
Q63342	Dimethylglycine dehydrogenase, mitochondrial	R23h > A22h	up	up	ns
Q9UL12	Sarcosine dehydrogenase, mitochondrial (SARDH)	R23h > A22h, AB1h > A22h	up	up	ns
Q99LB7	Sarcosine dehydrogenase, mitochondrial	R23h > A22h, AB1h > A22h	up	up	0.33168
P35623	Serine hydroxymethyltransferase, cytosolic (SHMT1)	R23h > A22h	up	up	ns
P50431	Serine hydroxymethyltransferase, cytosolic	R23h > A22h	up	up	0.18895
Q9N121	Glycine cleavage system H protein, mitochondrial (GCSH)	AB1h > A22h	up	ns	ns
Q5RB83	Phosphoserine phosphatase (PSPH)	R23h > A22h	up	up	ns
Sulphur amino metabolism
Q6NWZ9	Cysteine dioxygenase type 1 (cdo1)	R23h < A22h	ns	up	up
Q3SZU4	Cysteine dioxygenase type 1	R23h < A22h	ns	up	up
Q9DBE0	Cysteine sulfinic acid decarboxylase (Csad)	R23h > A22h, AB1h > A22h	down	down	down
Q710C4	Adenosylhomocysteinase (AHCY)	R23h > A22h, AB1h > A22h	ns	ns	down
Q32LQ4	Betaine--homocysteine S-methyltransferase 1 (BHMT1)	R23h > A22h, AB1h > A22h	up	up	ns
Q5XGM3	Betaine--homocysteine S-methyltransferase 1	R23h > A22h, AB1h > A22h	up	up	ns
Q5M8Z0	Betaine--homocysteine S-methyltransferase 1	AB1h > A22h	up	up	ns
Q2KJC6	S-adenosylmethionine synthetase isoform type-1 (MAT1A)	AB1h > A22h	up	up	up
Q5R5H1	S-adenosylmethionine synthetase isoform type-2 (MAT2A)	AB1h > A22h	ns	ns	down
L-arginine biosynthesis
P09034	Argininosuccinate synthase (Ass1)	R23h > A22h, AB1h > A22h	ns	ns	down
P14568	Argininosuccinate synthase	R23h > A22h, AB1h > A22h	ns	ns	down
Q66I24	Argininosuccinate synthase	R23h > A22h, AB1h > A22h	ns	ns	down
P78540	Arginase-2, mitochondrial (ARG2)	R23h > A22h	up	ns	ns
Q5ZJU3	Asparagine synthetase [glutamine-hydrolyzing]	R23h > A22h,	ns	down	down
Urate degradation
A1L259	2-oxo-4-hydroxy-4-carboxy-5-ureidoimidazoline decarboxylase (urad)	AB1h > A22h	up	up	ns

## Sheet: Carbohydrates
Swiss Prot	Description	Genotype effect when fed the V diet	Diet effect (V versus M)
			R23	AB1	A22
Glycolysis/Neoglucogenesis
P47859	6-phosphofructokinase type C (PFKP)	AB1h < A22h	ns	ns	up
Q43130	Enolase (PGH1)	AB1h > A22h	ns	down	down
P00883	Fructose-bisphosphate aldolase A (ALDOA)	AB1h > A22h	up	ns	ns
Q8JH71	Fructose-bisphosphate aldolase B (ALDOB)	AB1h > A22h	ns	ns	ns
P09117	Fructose-bisphosphate aldolase C (ALDOC)	AB1h > A22h	up	up	ns
Q19KA1	Glucose-6-phosphatase (G6PC)	AB1h > A22h	down	down	down
Q9N1E2	Glucose-6-phosphate isomerase (GPI)	AB1h > A22h	ns	ns	down
P04406	Glyceraldehyde-3-phosphate dehydrogenase (GAPDH)	R23h > A22h, AB1h > A22h	ns	ns	down
Q9Z2V4	Phosphoenolpyruvate carboxykinase, cytosolic [GTP] (Pck1)	R23h > A22h, AB1h > A22h	up	ns	ns
P07379	Phosphoenolpyruvate carboxykinase, cytosolic [GTP] (Pck1)	AB1h < A22h	ns	up	up
P36871	Phosphoglucomutase-1 (PGM-1)	AB1h > A22h	ns	down	down
P51903	Phosphoglycerate kinase (PGK)	R23h > A22h, AB1h > A22h	ns	ns	down
P09411	Phosphoglycerate kinase 1 (Pgk1)	R23h > A22h, AB1h > A22h	ns	NA	down
Q91W97	Putative hexokinase (Hkdc1)	R23h > A22h, AB1h > A22h	ns	down	down
Q11PZ7	Triosephosphate isomerase (tpiA)	R23h > A22h, AB1h > A22h	ns	ns	down
Q90XG0	Triosephosphate isomerase B (tpiB)	R23h > A22h, AB1h > A22h	ns	ns	ns
Pentose phosphate pathway
P14332	6-phosphogluconate dehydrogenase, decarboxylating (PGD)	AB1h > A22h	up	up	ns
O95336	6-phosphogluconolactonase (Pgls)	R23h > A22h,	ns	ns	down
Q2TBL6	Transaldolase (TALDO1)	AB1h > A22h	ns	down	down
P50137	Transketolase (Tkt)	AB1h > A22h	up	up	up
Glycogen metabolism
Q2PQH8	Glycogen debranching enzyme (AGL)	AB1h > A22h	up	up	ns
Q5MIB5	Glycogen phosphorylase, liver form (PYGL)	AB1h < A22h	ns	up	up
Q16851	UTP--glucose-1-phosphate uridylyltransferase (UGP2)	AB1h > A22h	ns	up	ns
Protein glycosylation
P15291	Beta-1,4-galactosyltransferase 1 (B4GALT1)	R23h < A22h,	down	down	ns
Q9BT22	Chitobiosyldiphosphodolichol beta-mannosyltransferase (ALG1)	AB1h > A22h	up	up	ns
Q16842	CMP-N-acetylneuraminate-beta-galactosamide-alpha-2, 3-sialyltransferase 2 (ST3GAL2)	R23h < A22h, AB1h < A22h	ns	up	up
Other
Q9Y223	Bifunctional UDP-N-acetylglucosamine 2-epimerase/N-acetylmannosamine kinase (GNE)	R23h > A22h, AB1h > A22h	ns	ns	ns
Q9H227	Cytosolic beta-glucosidase (GBA3)	AB1h > A22h	ns	ns	ns
Q8TDQ7	Glucosamine-6-phosphate isomerase 2 (GNPDA2)	R23h > A22h,	ns	down	down
Q5R6J8	N-acetylgalactosamine kinase (GALK2)	AB1h > A22h	ns	ns	down
Q5M868	Non-lysosomal glucosylceramidase (Gba2)	AB1h > A22h	down	down	down
Q8N0Y7	Probable phosphoglycerate mutase 4 (PGAM4)	AB1h > A22h	ns	ns	down
Q5R8D0	UDP-glucose 4-epimerase (GALE)	AB1h > A22h	ns	ns	down
Q16222	UDP-N-acetylhexosamine pyrophosphorylase (UAP1)	R23h > A22h,	ns	down	ns

## Sheet: Lipid
Swiss Prot	Description	Genotype effect when fed the V diet	Diet effect (V versus M)
			R23	AB1	A22
Cholesterol
Q5R7Z9	Hydroxymethylglutaryl-CoA synthase, cytoplasmic (hmgcs)	AB1h > A22h	up	up	ns
Q5U403	Diphosphomevalonate decarboxylase (mvd)	AB1h > A22h	up	up	ns
P08836	Farnesyl pyrophosphate synthase (fdps)	AB1h > A22h	up	up	ns
Q5R6U3	Squalene synthetase (fdft1)	AB1h > A22h	up	up	up
P52020	Squalene monooxygenase (Sqle)	AB1h > A22h	up	up	ns
P84466	Lanosterol synthase (lss)	AB1h > A22h	up	up	up
O46420	Lanosterol 14-alpha demethylase (cyp51a1)	AB1h > A22h	up	up	ns
O76062	Delta(14)-sterol reductase (tm7sf2)	AB1h > A22h	up	up	ns
Q3ZBE9	Sterol-4-alpha-carboxylate 3-dehydrogenase, decarboxylating (Nsdhl)	AB1h > A22h	up	up	ns
Q62904	3-keto-steroid reductase (Hsd17b7)	AB1h > A22h	up	up	ns
Q6QA33	Estradiol 17-beta-dehydrogenase 12-B (hsd17b12b)	AB1h > A22h	up	ns	ns
Q15125	3-beta-hydroxysteroid-Delta(8),Delta(7)-isomerase (ebp)	AB1h > A22h	up	up	ns
Q7SXF1	7-dehydrocholesterol reductase (dhcr7)	AB1h > A22h	up	up	ns
Q8VCH6	24-dehydrocholesterol reductase (Dhcr24)	AB1h > A22h	up	up	ns
Bile acid
Q91X34	Bile acid-CoA:amino acid N-acyltransferase (baat)	AB1h > A22h	ns	ns	down
Q14032	Bile acid-CoA:amino acid N-acyltransferase (baat)	R23h < A22h	down	down	down
Regulation
A3KNA7	Sterol regulatory element-binding protein 2 (srebp2)	AB1h > A22h	up	up	ns
Lipogenesis
Q4G176	Acyl-CoA synthetase family member 3, mitochondrial (acsf3)	AB1h > A22h	up	up	ns
P11029	Acetyl-CoA carboxylase (acac)	R23h > A22h, AB1h > A22h	up	up	up
P11497	Acetyl-CoA carboxylase 1 (Acaca)	R23h > A22h, AB1h > A22h	up	up	up
Q71SP7	Fatty acid synthase (fasn)	R23h > A22h, AB1h > A22h	up	up	ns
LC-PUFA synthesis
Q6GQN8	Trans-2-enoyl-CoA reductase, mitochondrial (mecr)	AB1h > A22h	ns	ns	down
Q9NZ01	Trans-2,3-enoyl-CoA reductase (Tecr)	AB1h > A22h	up	up	ns
Q9JLJ4	Elongation of very long chain fatty acids protein 2 (Elovl 2)	AB1h > A22h	ns	up	ns
Q9EQC4	Elongation of very long chain fatty acids protein 4 (Elovl 4)	R23h > A22h,	up	up	ns
Q920L6	Elongation of very long chain fatty acids protein 6 (Elovl 6)	R23h > A22h, AB1h > A22h	up	up	ns
Q6DDK2	Fatty acid desaturase 2 (fads2)	AB1h > A22h	up	up	up
Tryglycerides synthesis
Q61586	Glycerol-3-phosphate acyltransferase 1, mitochondrial (Gpam)	AB1h > A22h	up	up	up
Q8K2C8	Glycerol-3-phosphate acyltransferase 4 (Gpat4)	R23h > A22h,	ns	ns	down
Q70VZ8	Diacylglycerol O-acyltransferase 2 (dgat2)	AB1h < A22h	ns	ns	up
Q6QA69	1-acylglycerol-3-phosphate O-acyltransferase (ABHD5)	R23h > A22h, AB1h > A22h	up	up	up
Phospholipids
P35790	Choline kinase alpha (CHKA)	AB1h < A22h	down	down	ns
P19836	Choline-phosphate cytidylyltransferase A (Pcyt1a)	AB1h > A22h	ns	up	ns
Q7TSX5	Phosphatidylcholine:ceramide cholinephosphotransferase 1 (Sgms1)	AB1h < A22h	ns	ns	up
Prostaglandins synthesis
Q7ZUC7	Prostaglandin E synthase 2 (ptges2)	AB1h > A22h	ns	ns	down
Q5NVM4	Prostaglandin E synthase 3 (ptges3)	AB1h > A22h	ns	down	down
Beta-Oxidation
P50416	Carnitine O-palmitoyltransferase 1, liver isoform	R23h < A22h	ns	ns	up
Q68Y62	Carnitine O-palmitoyltransferase 1, liver isoform (CPT1A)	R23h < A22h, AB1h < A22h	ns	ns	up
Q9DBS4	Acyl-coenzyme A oxidase-like protein (Acoxl) (étapa 1)	AB1h > A22h	ns	ns	ns
A1JK30	Fatty acid oxidation complex subunit alpha (fadJ) (étapa 2)	AB1h > A22h	ns	ns	ns
Q9WVK7	Hydroxyacyl-coenzyme A dehydrogenase, mitochondrial (étape 3)	R23h > A22h	ns	ns	down
O46629	Trifunctional enzyme subunit beta, mitochondrial (HADHB)	R23h > A22h, AB1h > A22h	ns	ns	down
P14882	Propionyl-CoA carboxylase alpha chain, mitochondrial (Pcca)	R23h > A22h	up	ns	ns
P07633	Propionyl-CoA carboxylase beta chain, mitochondrial (Pccb)	AB1h > A22h	ns	ns	down
Beta-Oxidation (Peroxisomes)
Q9UKG9	Peroxisomal carnitine O-octanoyltransferase (transfert)	R23h > A22h	ns	down	down
O15254	Peroxisomal acyl-coenzyme A oxidase 3 (étape 1)		ns	ns	down
O75521	Peroxisomal 3,2-trans-enoyl-CoA isomerase (étape 2)	AB1h > A22h	ns	ns	ns
P97852	Peroxisomal multifunctional enzyme type 2 (Hsd17b4)	R23h > A22h, AB1h > A22h	up	up	ns
Activation Fatty Acid
P18163	Long-chain-fatty-acid--CoA ligase 1 (Acsl1)	AB1h < A22h	ns	up	up
P33121	Long-chain-fatty-acid--CoA ligase 1	R23h > A22h, AB1h > A22h	up	up	down
O60488	Long-chain-fatty-acid--CoA ligase 4 (Acsl4)	R23h > A22h, AB1h > A22h	up	up	ns
Q8JZR0	Long-chain-fatty-acid--CoA ligase 5 (Acsl5)	R23h < A22h	up	up	up
Q9UKU0	Long-chain-fatty-acid--CoA ligase 6 (Acsl6)	AB1h > A22h	ns	up	up
Q7ZYC4	Long-chain-fatty-acid--CoA ligase (ACSBG2)	R23h > A22h, AB1h > A22h	up	up	down
Transport
Q32PJ2	Apolipoprotein A-IV (APO4-4)	AB1h > A22h	ns	ns	down
Q9UBJ2	ATP-binding cassette sub-family D member 2 (ABCD2)	AB1h > A22h	ns	ns	down
O95477	ATP-binding cassette sub-family A member 1 (Abca1)	AB1h < A22h	down	down	up
P35610	Sterol O-acyltransferase 1 ou acyl-CoA cholestérol acyltransférase (ACAT)	AB1h > A22h	ns	down	down
Other
P15304	Hormone-sensitive lipase (Lipe)	AB1h < A22h	ns	ns	ns
Q5R4S0	5'-AMP-activated protein kinase subunit gamma-2 (PRKAG2)	R23h < A22h,	ns	up	up
Q64559	Cytosolic acyl coenzyme A thioester hydrolase (Acot7)	AB1h > A22h	down	down	down
A3QK15	Acetoacetyl-CoA synthetase (AACS)	AB1h > A22h	up	up	ns
P0C7M7	Acyl-coenzyme A synthetase ACSM4, mitochondrial (ACSM4)	AB1h < A22h	down	down	down
Q5RBR7	Acyl-protein thioesterase 1 (LYPLA4)	AB1h > A22h	down	down	down
Q5K4L6	Long-chain fatty acid transport protein 3 (SLC27A3)	R23h < A22h, AB1h < A22h	ns	ns	up
Q9UP65	Cytosolic phospholipase A2 gamma (PLA2G4C)	AB1h < A22h	ns	ns	up
P97524	Very long-chain acyl-CoA synthetase (Slc27a2)	AB1h < A22h	ns	ns	up
P97524	Very long-chain acyl-CoA synthetase	R23h < A22h	down	ns	ns

## Sheet: Immunity
Swiss Prot	Description	Genotype effect when fed the V diet	Diet effect (V versus M)
			R23	AB1	A22
Complement
Q63514	C4b-binding protein alpha chain	R23h > A22h,	ns	ns	ns
P98093	Complement C3	AB1h < A22h	up	up	up
Q2UVX4	Complement C3	R23h < A22h	up	up	up
P98093	Complement C3	R23h < A22h	ns	ns	ns
P04186	Complement factor B	AB1h < A22h	ns	ns	up
P81187	Complement factor B	AB1h < A22h	ns	ns	up
P81187	Complement factor B	R23h < A22h	up	ns	up
P08603	Complement factor H	AB1h < A22h	down	down	up
Q28085	Complement factor H	AB1h < A22h	ns	ns	up
P08603	Complement factor H	R23h < A22h	down	down	up
Q28085	Complement factor H	R23h < A22h	up	up	up
P06909	Complement factor H	R23h < A22h	ns	down	up
Q03591	Complement factor H-related protein 1	R23h < A22h, AB1h < A22h	ns	down	up
Q9BXR6	Complement factor H-related protein 5	AB1h < A22h	ns	down	up
Q9BXR6	Complement factor H-related protein 5	R23h < A22h	ns	ns	up
Q5R5A4	Complement factor I	R23h < A22h	ns	up	up
P05156	Complement factor I	R23h < A22h, AB1h < A22h	ns	ns	up
P20023	Complement receptor type 2	R23h > A22h, AB1h > A22h	up	up	up
O02839	Membrane cofactor protein	R23h > A22h	ns	ns	ns
P05155	Plasma protease C1 inhibitor	AB1h < A22h	ns	ns	up
P11680	Properdin	AB1h < A22h	down	down	up
Inflammatory response
P28800	Alpha-2-antiplasmin	R23h < A22h, AB1h < A22h	ns	ns	ns
Q61247	Alpha-2-antiplasmin	R23h < A22h, AB1h < A22h	ns	NA	up
P12763	Alpha-2-HS-glycoprotein	AB1h < A22h	down	ns	ns
P09034	Argininosuccinate synthase	R23h > A22h, AB1h > A22h	ns	ns	down
P15291	Beta-1,4-galactosyltransferase 1	AB1h < A22h	ns	ns	ns
P15291	Beta-1,4-galactosyltransferase 1	R23h < A22h	down	down	ns
P05554	CCAAT/enhancer-binding protein alpha	R23h > A22h, AB1h > A22h	up	up	ns
Q3T0B9	CCAAT/enhancer-binding protein gamma	AB1h < A22h	ns	up	up
Q06194	Coagulation factor VIII	R23h > A22h	up	NA	ns
Q91740	Fibronectin	AB1h < A22h	ns	ns	up
P07589	Fibronectin	AB1h < A22h	ns	down	ns
P04937	Fibronectin	R23h < A22h	up	up	up
Q91X72	Hemopexin	R23h < A22h	up	up	up
Q5R543	Hemopexin	R23h < A22h	up	up	up
Q1ZZU7	Macrophage migration inhibitory factor	R23h > A22h	ns	down	down
Q03626	Murinoglobulin-1	AB1h < A22h	up	up	up
Q6IE52	Murinoglobulin-2	R23h < A22h	up	up	up
Q9NPH5	NADPH oxidase 4	R23h < A22h	ns	up	up
Q9Y239	Nucleotide-binding oligomerization domain-containing protein 1	R23h > A22h	up	ns	down
P35543	Serum amyloid A-3 protein	AB1h < A22h	ns	ns	ns
Q9JLF7	Toll-like receptor 5	R23h < A22h,	down	down	ns
Cytokines activity
P78556	C-C motif chemokine 20	R23h > A22h	ns	down	down
P25963	NF-kappa-B inhibitor alpha	R23h < A22h	ns	ns	ns
P59046	NACHT, LRR and PYD domains-containing protein 12	AB1h < A22h	ns	down	ns
Q5E947	Peroxiredoxin-1	R23h > A22h, AB1h > A22h	ns	ns	down
P42533	Tissue factor	AB1h < A22h	NA	ns	up
T cell activation
Q5ZL72	60 kDa heat shock protein, mitochondrial	AB1h > A22h	ns	ns	down
P31081	60 kDa heat shock protein, mitochondrial	R23h > A22h, AB1h > A22h	ns	down	down
Q64640	Adenosine kinase	R23h > A22h	up	ns	ns
Apoptose
O60238	BCL2/adenovirus E1B 19 kDa protein-interacting protein 3-like	AB1h < A22h	ns	NA	ns
Q92934	Bcl2 antagonist of cell death	R23h < A22h	ns	ns	ns
Q4V8K2	Beta-catenin-like protein 1	AB1h > A22h	down	down	down
O60238	BCL2/adenovirus E1B 19 kDa protein-interacting protein 3-like	R23h < A22h	down	ns	ns
O43324	Eukaryotic translation elongation factor 1 epsilon-1	R23h > A22h	ns	ns	down
Other
P09034	Argininosuccinate synthase	R23h > A22h, AB1h > A22h	ns	ns	down
P15999	ATP synthase subunit alpha, mitochondrial	AB1h > A22h	ns	ns	down
P19483	ATP synthase subunit alpha, mitochondrial	AB1h > A22h	ns	ns	down
P06576	ATP synthase subunit beta, mitochondrial	AB1h > A22h	ns	ns	down
P10719	ATP synthase subunit beta, mitochondrial	AB1h > A22h	ns	ns	down
Q63664	ATP-sensitive inward rectifier potassium channel 8	R23h > A22h	up	ns	ns
Q8CFN2	Cell division control protein 42 homolog	R23h > A22h	ns	down	down
P49917	DNA ligase 4	R23h < A22h, AB1h < A22h	ns	ns	up
P43247	DNA mismatch repair protein Msh2	R23h > A22h, AB1h > A22h	ns	down	down
P52701	DNA mismatch repair protein Msh6	AB1h > A22h	down	down	down
Q9H1D9	DNA-directed RNA polymerase III subunit RPC6	R23h > A22h	down	ns	down
Q9YIB9	Hypoxia-inducible factor 1-alpha	R23h < A22h	ns	down	ns
B5X8M4	Lys-63-specific deubiquitinase BRCC36	R23h > A22h	up	up	ns
P11941	Lysozyme C II	R23h < A22h	down	down	up
P35400	Metabotropic glutamate receptor 7	R23h > A22h	up	up	up
Q9R189	Protein unc-13 homolog D	R23h < A22h, AB1h < A22h	down	ns	up
P23492	Purine nucleoside phosphorylase	R23h > A22h	up	ns	ns
P00491	Purine nucleoside phosphorylase	R23h < A22h	up	up	up
Q9UH65	Switch-associated protein 70	R23h < A22h	ns	up	up
Q568B8	Torsin family protein C9orf167 homolog	R23h < A22h	up	up	up
P13051	Uracil-DNA glycosylase	AB1h > A22h	down	down	down
P36372	Antigen peptide transporter 2	AB1h > A22h	ns	down	down
